# Supplementary material for: Native dynamics and allosteric responses in PTP1B probed by high‐resolution HDX‐MS
Source: Protein Sci. 2024 May 27;33(6):e5024. doi: 10.1002/pro.5024 (PMC11129624; doi:10.1002/pro.5024)
Supplement: Supplementary file 2 — Appendix S2. Supporting information. [file PRO-33-e5024-s002.xlsx]

## Sheet: Raw Centroids
Protein State	Start	End	Sequence	Peptide Mass	Deut Time (sec)	maxD	#D	%D
apo_PTP1B	1	6	MEMEKE	795.314	0	4	0	0
apo_PTP1B	1	6	MEMEKE	795.314	30	4	2.427	60.7
apo_PTP1B	1	6	MEMEKE	795.314	100	4	2.672	66.8
apo_PTP1B	1	6	MEMEKE	795.314	300	4	2.822	70.6
apo_PTP1B	1	6	MEMEKE	795.314	1000	4	2.831	70.8
apo_PTP1B	1	6	MEMEKE	795.314	3000	4	2.795	69.9
apo_PTP1B	1	6	MEMEKE	795.314	10000	4	2.859	71.5
apo_PTP1B	1	6	MEMEKE	795.314	MAX	4	3.099	77.5
apo_PTP1B	1	7	MEMEKEF	942.383	0	5	0	0
apo_PTP1B	1	7	MEMEKEF	942.383	30	5	2.755	55.1
apo_PTP1B	1	7	MEMEKEF	942.383	100	5	3.112	62.2
apo_PTP1B	1	7	MEMEKEF	942.383	300	5	3.469	69.4
apo_PTP1B	1	7	MEMEKEF	942.383	1000	5	3.483	69.7
apo_PTP1B	1	7	MEMEKEF	942.383	3000	5	3.465	69.3
apo_PTP1B	1	7	MEMEKEF	942.383	10000	5	3.514	70.3
apo_PTP1B	1	7	MEMEKEF	942.383	MAX	5	3.963	79.3
apo_PTP1B	1	11	MEMEKEFEQID	1427.59	MAX	9	7.375	81.9
apo_PTP1B	1	16	MEMEKEFEQIDKSGSW	1972.85	0	14	0	0
apo_PTP1B	1	16	MEMEKEFEQIDKSGSW	1972.85	30	14	6.184	44.2
apo_PTP1B	1	16	MEMEKEFEQIDKSGSW	1972.85	100	14	5.398	38.6
apo_PTP1B	1	16	MEMEKEFEQIDKSGSW	1972.85	300	14	9.821	70.1
apo_PTP1B	1	16	MEMEKEFEQIDKSGSW	1972.85	1000	14
apo_PTP1B	1	16	MEMEKEFEQIDKSGSW	1972.85	3000	14
apo_PTP1B	1	16	MEMEKEFEQIDKSGSW	1972.85	10000	14	9.907	70.8
apo_PTP1B	1	16	MEMEKEFEQIDKSGSW	1972.85	MAX	14	11.145	79.6
apo_PTP1B	4	11	EKEFEQID	1036.47	0	6	0	0
apo_PTP1B	4	11	EKEFEQID	1036.47	30	6	2.013	33.6
apo_PTP1B	4	11	EKEFEQID	1036.47	100	6	2.902	48.4
apo_PTP1B	4	11	EKEFEQID	1036.47	300	6	3.932	65.5
apo_PTP1B	4	11	EKEFEQID	1036.47	1000	6	4.055	67.6
apo_PTP1B	4	11	EKEFEQID	1036.47	3000	6	4.057	67.6
apo_PTP1B	4	11	EKEFEQID	1036.47	10000	6	4.09	68.2
apo_PTP1B	4	11	EKEFEQID	1036.47	MAX	6	4.819	80.3
apo_PTP1B	4	15	EKEFEQIDKSGS	1395.65	0	10	0	0
apo_PTP1B	4	15	EKEFEQIDKSGS	1395.65	30	10	4.832	48.3
apo_PTP1B	4	15	EKEFEQIDKSGS	1395.65	100	10	6.089	60.9
apo_PTP1B	4	15	EKEFEQIDKSGS	1395.65	300	10	6.987	69.9
apo_PTP1B	4	15	EKEFEQIDKSGS	1395.65	1000	10
apo_PTP1B	4	15	EKEFEQIDKSGS	1395.65	3000	10	7.057	70.6
apo_PTP1B	4	15	EKEFEQIDKSGS	1395.65	10000	10	7.119	71.2
apo_PTP1B	4	15	EKEFEQIDKSGS	1395.65	MAX	10	6.626	66.3
apo_PTP1B	4	16	EKEFEQIDKSGSW	1581.73	0	11	0	0
apo_PTP1B	4	16	EKEFEQIDKSGSW	1581.73	30	11	5.012	45.6
apo_PTP1B	4	16	EKEFEQIDKSGSW	1581.73	100	11	5.864	53.3
apo_PTP1B	4	16	EKEFEQIDKSGSW	1581.73	300	11	6.91	62.8
apo_PTP1B	4	16	EKEFEQIDKSGSW	1581.73	1000	11	6.99	63.5
apo_PTP1B	4	16	EKEFEQIDKSGSW	1581.73	3000	11	6.939	63.1
apo_PTP1B	4	16	EKEFEQIDKSGSW	1581.73	10000	11	7.003	63.7
apo_PTP1B	4	16	EKEFEQIDKSGSW	1581.73	MAX	11	7.309	66.4
apo_PTP1B	7	16	FEQIDKSGSW	1195.55	0	8	0	0
apo_PTP1B	7	16	FEQIDKSGSW	1195.55	30	8	4.27	53.4
apo_PTP1B	7	16	FEQIDKSGSW	1195.55	100	8	4.815	60.2
apo_PTP1B	7	16	FEQIDKSGSW	1195.55	300	8	5.4	67.5
apo_PTP1B	7	16	FEQIDKSGSW	1195.55	1000	8	5.453	68.2
apo_PTP1B	7	16	FEQIDKSGSW	1195.55	3000	8	5.4	67.5
apo_PTP1B	7	16	FEQIDKSGSW	1195.55	10000	8	5.448	68.1
apo_PTP1B	7	16	FEQIDKSGSW	1195.55	MAX	8	5.535	69.2
apo_PTP1B	8	16	EQIDKSGSW	1048.48	0	7	0	0
apo_PTP1B	8	16	EQIDKSGSW	1048.48	30	7	4.212	60.2
apo_PTP1B	8	16	EQIDKSGSW	1048.48	100	7	4.61	65.9
apo_PTP1B	8	16	EQIDKSGSW	1048.48	300	7	4.862	69.5
apo_PTP1B	8	16	EQIDKSGSW	1048.48	1000	7	5.004	71.5
apo_PTP1B	8	16	EQIDKSGSW	1048.48	3000	7	4.964	70.9
apo_PTP1B	8	16	EQIDKSGSW	1048.48	10000	7	5.081	72.6
apo_PTP1B	8	16	EQIDKSGSW	1048.48	MAX	7	4.764	68.1
apo_PTP1B	10	19	IDKSGSWAAI	1046.54	0	8	0	0
apo_PTP1B	10	19	IDKSGSWAAI	1046.54	30	8	0.132	1.7
apo_PTP1B	10	19	IDKSGSWAAI	1046.54	100	8	0.595	7.4
apo_PTP1B	10	19	IDKSGSWAAI	1046.54	300	8	1.183	14.8
apo_PTP1B	10	19	IDKSGSWAAI	1046.54	1000	8	1.204	15.1
apo_PTP1B	10	19	IDKSGSWAAI	1046.54	3000	8	1.851	23.1
apo_PTP1B	10	19	IDKSGSWAAI	1046.54	10000	8	2.102	26.3
apo_PTP1B	10	19	IDKSGSWAAI	1046.54	MAX	8	0	0
apo_PTP1B	11	40	DKSGSWAAIYQDIRHEASDFPSRVAKLPKN	3385.72	0	26	0	0
apo_PTP1B	11	40	DKSGSWAAIYQDIRHEASDFPSRVAKLPKN	3385.72	30	26	4.197	16.1
apo_PTP1B	11	40	DKSGSWAAIYQDIRHEASDFPSRVAKLPKN	3385.72	100	26	5.046	19.4
apo_PTP1B	11	40	DKSGSWAAIYQDIRHEASDFPSRVAKLPKN	3385.72	300	26	5.902	22.7
apo_PTP1B	11	40	DKSGSWAAIYQDIRHEASDFPSRVAKLPKN	3385.72	1000	26	6.392	24.6
apo_PTP1B	11	40	DKSGSWAAIYQDIRHEASDFPSRVAKLPKN	3385.72	3000	26	7.221	27.8
apo_PTP1B	11	40	DKSGSWAAIYQDIRHEASDFPSRVAKLPKN	3385.72	10000	26	9.069	34.9
apo_PTP1B	11	40	DKSGSWAAIYQDIRHEASDFPSRVAKLPKN	3385.72	MAX	26	16.879	64.9
apo_PTP1B	13	21	SGSWAAIYQ	981.456	0	7	0	0
apo_PTP1B	13	21	SGSWAAIYQ	981.456	30	7	2.491	35.6
apo_PTP1B	13	21	SGSWAAIYQ	981.456	100	7	2.517	36
apo_PTP1B	13	21	SGSWAAIYQ	981.456	300	7
apo_PTP1B	13	21	SGSWAAIYQ	981.456	1000	7	2.589	37
apo_PTP1B	13	21	SGSWAAIYQ	981.456	3000	7
apo_PTP1B	13	21	SGSWAAIYQ	981.456	10000	7	2.602	37.2
apo_PTP1B	13	21	SGSWAAIYQ	981.456	MAX	7	4.579	65.4
apo_PTP1B	16	25	WAAIYQDIRH	1271.64	0	8	0	0
apo_PTP1B	16	25	WAAIYQDIRH	1271.64	30	8	2.08	26
apo_PTP1B	16	25	WAAIYQDIRH	1271.64	100	8	2.123	26.5
apo_PTP1B	16	25	WAAIYQDIRH	1271.64	300	8	2.227	27.8
apo_PTP1B	16	25	WAAIYQDIRH	1271.64	1000	8	2.425	30.3
apo_PTP1B	16	25	WAAIYQDIRH	1271.64	3000	8	2.926	36.6
apo_PTP1B	16	25	WAAIYQDIRH	1271.64	10000	8	3.598	45
apo_PTP1B	16	25	WAAIYQDIRH	1271.64	MAX	8	6.892	86.1
apo_PTP1B	17	30	AAIYQDIRHEASDF	1634.77	0	12	0	0
apo_PTP1B	17	30	AAIYQDIRHEASDF	1634.77	30	12	5.107	42.6
apo_PTP1B	17	30	AAIYQDIRHEASDF	1634.77	100	12	5.736	47.8
apo_PTP1B	17	30	AAIYQDIRHEASDF	1634.77	300	12	6.641	55.3
apo_PTP1B	17	30	AAIYQDIRHEASDF	1634.77	1000	12	7.455	62.1
apo_PTP1B	17	30	AAIYQDIRHEASDF	1634.77	3000	12	8.184	68.2
apo_PTP1B	17	30	AAIYQDIRHEASDF	1634.77	10000	12	8.738	72.8
apo_PTP1B	17	30	AAIYQDIRHEASDF	1634.77	MAX	12	9.937	82.8
apo_PTP1B	26	44	EASDFPSRVAKLPKNKNRN	2170.16	0	15	0	0
apo_PTP1B	26	44	EASDFPSRVAKLPKNKNRN	2170.16	30	15	3.149	21
apo_PTP1B	26	44	EASDFPSRVAKLPKNKNRN	2170.16	100	15	3.228	21.5
apo_PTP1B	26	44	EASDFPSRVAKLPKNKNRN	2170.16	300	15	3.326	22.2
apo_PTP1B	26	44	EASDFPSRVAKLPKNKNRN	2170.16	1000	15	3.536	23.6
apo_PTP1B	26	44	EASDFPSRVAKLPKNKNRN	2170.16	3000	15	3.904	26
apo_PTP1B	26	44	EASDFPSRVAKLPKNKNRN	2170.16	10000	15	4.667	31.1
apo_PTP1B	26	44	EASDFPSRVAKLPKNKNRN	2170.16	MAX	15	9.849	65.7
apo_PTP1B	29	64	DFPSRVAKLPKNKNRNRYRDVSPFDHSRIKLHQEDN	4376.28	0	31	0	0
apo_PTP1B	29	64	DFPSRVAKLPKNKNRNRYRDVSPFDHSRIKLHQEDN	4376.28	30	31	7.816	25.2
apo_PTP1B	29	64	DFPSRVAKLPKNKNRNRYRDVSPFDHSRIKLHQEDN	4376.28	100	31	8.441	27.2
apo_PTP1B	29	64	DFPSRVAKLPKNKNRNRYRDVSPFDHSRIKLHQEDN	4376.28	300	31	10.107	32.6
apo_PTP1B	29	64	DFPSRVAKLPKNKNRNRYRDVSPFDHSRIKLHQEDN	4376.28	1000	31	11.102	35.8
apo_PTP1B	29	64	DFPSRVAKLPKNKNRNRYRDVSPFDHSRIKLHQEDN	4376.28	3000	31	12.061	38.9
apo_PTP1B	29	64	DFPSRVAKLPKNKNRNRYRDVSPFDHSRIKLHQEDN	4376.28	10000	31	13.639	44
apo_PTP1B	29	64	DFPSRVAKLPKNKNRNRYRDVSPFDHSRIKLHQEDN	4376.28	MAX	31	0	0
apo_PTP1B	30	49	FPSRVAKLPKNKNRNRYRDV	2457.38	0	17	0	0
apo_PTP1B	30	49	FPSRVAKLPKNKNRNRYRDV	2457.38	30	17	3.969	23.3
apo_PTP1B	30	49	FPSRVAKLPKNKNRNRYRDV	2457.38	100	17	4.474	26.3
apo_PTP1B	30	49	FPSRVAKLPKNKNRNRYRDV	2457.38	300	17	5.041	29.7
apo_PTP1B	30	49	FPSRVAKLPKNKNRNRYRDV	2457.38	1000	17	5.285	31.1
apo_PTP1B	30	49	FPSRVAKLPKNKNRNRYRDV	2457.38	3000	17	5.651	33.2
apo_PTP1B	30	49	FPSRVAKLPKNKNRNRYRDV	2457.38	10000	17	6.227	36.6
apo_PTP1B	30	49	FPSRVAKLPKNKNRNRYRDV	2457.38	MAX	17	13.138	77.3
apo_PTP1B	30	65	FPSRVAKLPKNKNRNRYRDVSPFDHSRIKLHQEDND	4376.28	0	32	0	0
apo_PTP1B	30	65	FPSRVAKLPKNKNRNRYRDVSPFDHSRIKLHQEDND	4376.28	30	32	7.816	24.4
apo_PTP1B	30	65	FPSRVAKLPKNKNRNRYRDVSPFDHSRIKLHQEDND	4376.28	100	32	8.442	26.4
apo_PTP1B	30	65	FPSRVAKLPKNKNRNRYRDVSPFDHSRIKLHQEDND	4376.28	300	32	10.126	31.6
apo_PTP1B	30	65	FPSRVAKLPKNKNRNRYRDVSPFDHSRIKLHQEDND	4376.28	1000	32	11.101	34.7
apo_PTP1B	30	65	FPSRVAKLPKNKNRNRYRDVSPFDHSRIKLHQEDND	4376.28	3000	32	12.061	37.7
apo_PTP1B	30	65	FPSRVAKLPKNKNRNRYRDVSPFDHSRIKLHQEDND	4376.28	10000	32	13.639	42.6
apo_PTP1B	30	65	FPSRVAKLPKNKNRNRYRDVSPFDHSRIKLHQEDND	4376.28	MAX	32	0	0
apo_PTP1B	31	35	PSRVA	528.302	0	3	0	0
apo_PTP1B	31	35	PSRVA	528.302	30	3	0.068	2.3
apo_PTP1B	31	35	PSRVA	528.302	100	3	0.072	2.4
apo_PTP1B	31	35	PSRVA	528.302	300	3	0.063	2.1
apo_PTP1B	31	35	PSRVA	528.302	1000	3	0.066	2.2
apo_PTP1B	31	35	PSRVA	528.302	3000	3	0.063	2.1
apo_PTP1B	31	35	PSRVA	528.302	10000	3	0.132	4.4
apo_PTP1B	31	35	PSRVA	528.302	MAX	3	1.211	40.4
apo_PTP1B	31	55	PSRVAKLPKNKNRNRYRDVSPFDHS	2980.59	0	21	0	0
apo_PTP1B	31	55	PSRVAKLPKNKNRNRYRDVSPFDHS	2980.59	30	21	6.195	29.5
apo_PTP1B	31	55	PSRVAKLPKNKNRNRYRDVSPFDHS	2980.59	100	21	6.731	32.1
apo_PTP1B	31	55	PSRVAKLPKNKNRNRYRDVSPFDHS	2980.59	300	21	8.002	38.1
apo_PTP1B	31	55	PSRVAKLPKNKNRNRYRDVSPFDHS	2980.59	1000	21	8.795	41.9
apo_PTP1B	31	55	PSRVAKLPKNKNRNRYRDVSPFDHS	2980.59	3000	21	9.511	45.3
apo_PTP1B	31	55	PSRVAKLPKNKNRNRYRDVSPFDHS	2980.59	10000	21	10.397	49.5
apo_PTP1B	31	55	PSRVAKLPKNKNRNRYRDVSPFDHS	2980.59	MAX	21	0	0
apo_PTP1B	31	59	PSRVAKLPKNKNRNRYRDVSPFDHSRIKL	3490.95	0	25	0	0
apo_PTP1B	31	59	PSRVAKLPKNKNRNRYRDVSPFDHSRIKL	3490.95	30	25	6.741	27
apo_PTP1B	31	59	PSRVAKLPKNKNRNRYRDVSPFDHSRIKL	3490.95	100	25	7.386	29.5
apo_PTP1B	31	59	PSRVAKLPKNKNRNRYRDVSPFDHSRIKL	3490.95	300	25	8.74	35
apo_PTP1B	31	59	PSRVAKLPKNKNRNRYRDVSPFDHSRIKL	3490.95	1000	25	9.628	38.5
apo_PTP1B	31	59	PSRVAKLPKNKNRNRYRDVSPFDHSRIKL	3490.95	3000	25	10.627	42.5
apo_PTP1B	31	59	PSRVAKLPKNKNRNRYRDVSPFDHSRIKL	3490.95	10000	25	12.212	48.8
apo_PTP1B	31	59	PSRVAKLPKNKNRNRYRDVSPFDHSRIKL	3490.95	MAX	25	0	0
apo_PTP1B	31	65	PSRVAKLPKNKNRNRYRDVSPFDHSRIKLHQEDND	4229.21	0	31	0	0
apo_PTP1B	31	65	PSRVAKLPKNKNRNRYRDVSPFDHSRIKLHQEDND	4229.21	30	31	7.5	24.2
apo_PTP1B	31	65	PSRVAKLPKNKNRNRYRDVSPFDHSRIKLHQEDND	4229.21	100	31	8.163	26.3
apo_PTP1B	31	65	PSRVAKLPKNKNRNRYRDVSPFDHSRIKLHQEDND	4229.21	300	31	9.642	31.1
apo_PTP1B	31	65	PSRVAKLPKNKNRNRYRDVSPFDHSRIKLHQEDND	4229.21	1000	31	10.544	34
apo_PTP1B	31	65	PSRVAKLPKNKNRNRYRDVSPFDHSRIKLHQEDND	4229.21	3000	31	11.5	37.1
apo_PTP1B	31	65	PSRVAKLPKNKNRNRYRDVSPFDHSRIKLHQEDND	4229.21	10000	31	13.046	42.1
apo_PTP1B	31	65	PSRVAKLPKNKNRNRYRDVSPFDHSRIKLHQEDND	4229.21	MAX	31	0	0
apo_PTP1B	32	49	SRVAKLPKNKNRNRYRDV	2213.26	0	15	0	0
apo_PTP1B	32	49	SRVAKLPKNKNRNRYRDV	2213.26	30	15	4.286	28.6
apo_PTP1B	32	49	SRVAKLPKNKNRNRYRDV	2213.26	100	15	4.812	32.1
apo_PTP1B	32	49	SRVAKLPKNKNRNRYRDV	2213.26	300	15	5.305	35.4
apo_PTP1B	32	49	SRVAKLPKNKNRNRYRDV	2213.26	1000	15	5.503	36.7
apo_PTP1B	32	49	SRVAKLPKNKNRNRYRDV	2213.26	3000	15	5.864	39.1
apo_PTP1B	32	49	SRVAKLPKNKNRNRYRDV	2213.26	10000	15	6.359	42.4
apo_PTP1B	32	49	SRVAKLPKNKNRNRYRDV	2213.26	MAX	15	11.275	75.2
apo_PTP1B	33	50	RVAKLPKNKNRNRYRDVS	2213.26	0	15	0	0
apo_PTP1B	33	50	RVAKLPKNKNRNRYRDVS	2213.26	30	15	4.287	28.6
apo_PTP1B	33	50	RVAKLPKNKNRNRYRDVS	2213.26	100	15	4.812	32.1
apo_PTP1B	33	50	RVAKLPKNKNRNRYRDVS	2213.26	300	15	5.305	35.4
apo_PTP1B	33	50	RVAKLPKNKNRNRYRDVS	2213.26	1000	15	5.504	36.7
apo_PTP1B	33	50	RVAKLPKNKNRNRYRDVS	2213.26	3000	15	5.864	39.1
apo_PTP1B	33	50	RVAKLPKNKNRNRYRDVS	2213.26	10000	15	6.359	42.4
apo_PTP1B	33	50	RVAKLPKNKNRNRYRDVS	2213.26	MAX	15	11.275	75.2
apo_PTP1B	33	52	RVAKLPKNKNRNRYRDVSPF	2457.38	0	16	0	0
apo_PTP1B	33	52	RVAKLPKNKNRNRYRDVSPF	2457.38	30	16	3.969	24.8
apo_PTP1B	33	52	RVAKLPKNKNRNRYRDVSPF	2457.38	100	16	4.474	28
apo_PTP1B	33	52	RVAKLPKNKNRNRYRDVSPF	2457.38	300	16	5.041	31.5
apo_PTP1B	33	52	RVAKLPKNKNRNRYRDVSPF	2457.38	1000	16	5.285	33
apo_PTP1B	33	52	RVAKLPKNKNRNRYRDVSPF	2457.38	3000	16	5.651	35.3
apo_PTP1B	33	52	RVAKLPKNKNRNRYRDVSPF	2457.38	10000	16	6.227	38.9
apo_PTP1B	33	52	RVAKLPKNKNRNRYRDVSPF	2457.38	MAX	16	13.153	82.2
apo_PTP1B	34	65	VAKLPKNKNRNRYRDVSPFDHSRIKLHQEDND	3889.02	0	28	0	0
apo_PTP1B	34	65	VAKLPKNKNRNRYRDVSPFDHSRIKLHQEDND	3889.02	30	28	7.25	25.9
apo_PTP1B	34	65	VAKLPKNKNRNRYRDVSPFDHSRIKLHQEDND	3889.02	100	28	7.64	27.3
apo_PTP1B	34	65	VAKLPKNKNRNRYRDVSPFDHSRIKLHQEDND	3889.02	300	28	9.085	32.4
apo_PTP1B	34	65	VAKLPKNKNRNRYRDVSPFDHSRIKLHQEDND	3889.02	1000	28	9.438	33.7
apo_PTP1B	34	65	VAKLPKNKNRNRYRDVSPFDHSRIKLHQEDND	3889.02	3000	28	10.005	35.7
apo_PTP1B	34	65	VAKLPKNKNRNRYRDVSPFDHSRIKLHQEDND	3889.02	10000	28	11.333	40.5
apo_PTP1B	34	65	VAKLPKNKNRNRYRDVSPFDHSRIKLHQEDND	3889.02	MAX	28	0	0
apo_PTP1B	35	55	AKLPKNKNRNRYRDVSPFDHS	2541.33	0	17	0	0
apo_PTP1B	35	55	AKLPKNKNRNRYRDVSPFDHS	2541.33	30	17	5.024	29.6
apo_PTP1B	35	55	AKLPKNKNRNRYRDVSPFDHS	2541.33	100	17	5.498	32.3
apo_PTP1B	35	55	AKLPKNKNRNRYRDVSPFDHS	2541.33	300	17	7.017	41.3
apo_PTP1B	35	55	AKLPKNKNRNRYRDVSPFDHS	2541.33	1000	17	8.276	48.7
apo_PTP1B	35	55	AKLPKNKNRNRYRDVSPFDHS	2541.33	3000	17	8.792	51.7
apo_PTP1B	35	55	AKLPKNKNRNRYRDVSPFDHS	2541.33	10000	17	9.491	55.8
apo_PTP1B	35	55	AKLPKNKNRNRYRDVSPFDHS	2541.33	MAX	17	9.247	54.4
apo_PTP1B	35	65	AKLPKNKNRNRYRDVSPFDHSRIKLHQEDND	3789.95	0	27	0	0
apo_PTP1B	35	65	AKLPKNKNRNRYRDVSPFDHSRIKLHQEDND	3789.95	30	27	7.172	26.6
apo_PTP1B	35	65	AKLPKNKNRNRYRDVSPFDHSRIKLHQEDND	3789.95	100	27	7.682	28.5
apo_PTP1B	35	65	AKLPKNKNRNRYRDVSPFDHSRIKLHQEDND	3789.95	300	27	8.726	32.3
apo_PTP1B	35	65	AKLPKNKNRNRYRDVSPFDHSRIKLHQEDND	3789.95	1000	27	9.007	33.4
apo_PTP1B	35	65	AKLPKNKNRNRYRDVSPFDHSRIKLHQEDND	3789.95	3000	27	9.458	35
apo_PTP1B	35	65	AKLPKNKNRNRYRDVSPFDHSRIKLHQEDND	3789.95	10000	27	10.525	39
apo_PTP1B	35	65	AKLPKNKNRNRYRDVSPFDHSRIKLHQEDND	3789.95	MAX	27	0	0
apo_PTP1B	39	53	KNKNRNRYRDVSPFD	1907.97	0	12	0	0
apo_PTP1B	39	53	KNKNRNRYRDVSPFD	1907.97	30	12	10.215	85.1
apo_PTP1B	39	53	KNKNRNRYRDVSPFD	1907.97	100	12	10.223	85.2
apo_PTP1B	39	53	KNKNRNRYRDVSPFD	1907.97	300	12	10.242	85.3
apo_PTP1B	39	53	KNKNRNRYRDVSPFD	1907.97	1000	12	10.136	84.5
apo_PTP1B	39	53	KNKNRNRYRDVSPFD	1907.97	3000	12	10.035	83.6
apo_PTP1B	39	53	KNKNRNRYRDVSPFD	1907.97	10000	12	10.132	84.4
apo_PTP1B	39	53	KNKNRNRYRDVSPFD	1907.97	MAX	12	9.962	83
apo_PTP1B	46	60	YRDVSPFDHSRIKLH	1868.96	0	12	0	0
apo_PTP1B	46	60	YRDVSPFDHSRIKLH	1868.96	30	12	1.641	13.7
apo_PTP1B	46	60	YRDVSPFDHSRIKLH	1868.96	100	12	1.846	15.4
apo_PTP1B	46	60	YRDVSPFDHSRIKLH	1868.96	300	12
apo_PTP1B	46	60	YRDVSPFDHSRIKLH	1868.96	1000	12	2.715	22.6
apo_PTP1B	46	60	YRDVSPFDHSRIKLH	1868.96	3000	12
apo_PTP1B	46	60	YRDVSPFDHSRIKLH	1868.96	10000	12	4.578	38.2
apo_PTP1B	46	60	YRDVSPFDHSRIKLH	1868.96	MAX	12	0	0
apo_PTP1B	46	73	YRDVSPFDHSRIKLHQEDNDYINASLIK	3372.69	0	25	0	0
apo_PTP1B	46	73	YRDVSPFDHSRIKLHQEDNDYINASLIK	3372.69	30	25	20.197	80.8
apo_PTP1B	46	73	YRDVSPFDHSRIKLHQEDNDYINASLIK	3372.69	100	25	20.402	81.6
apo_PTP1B	46	73	YRDVSPFDHSRIKLHQEDNDYINASLIK	3372.69	300	25	20.334	81.3
apo_PTP1B	46	73	YRDVSPFDHSRIKLHQEDNDYINASLIK	3372.69	1000	25	20.237	80.9
apo_PTP1B	46	73	YRDVSPFDHSRIKLHQEDNDYINASLIK	3372.69	3000	25	20.03	80.1
apo_PTP1B	46	73	YRDVSPFDHSRIKLHQEDNDYINASLIK	3372.69	10000	25	20.318	81.3
apo_PTP1B	46	73	YRDVSPFDHSRIKLHQEDNDYINASLIK	3372.69	MAX	25	0	0
apo_PTP1B	47	73	RDVSPFDHSRIKLHQEDNDYINASLIK	3209.62	0	24	0	0
apo_PTP1B	47	73	RDVSPFDHSRIKLHQEDNDYINASLIK	3209.62	30	24	4.972	20.7
apo_PTP1B	47	73	RDVSPFDHSRIKLHQEDNDYINASLIK	3209.62	100	24	5.394	22.5
apo_PTP1B	47	73	RDVSPFDHSRIKLHQEDNDYINASLIK	3209.62	300	24	6.229	26
apo_PTP1B	47	73	RDVSPFDHSRIKLHQEDNDYINASLIK	3209.62	1000	24	6.636	27.7
apo_PTP1B	47	73	RDVSPFDHSRIKLHQEDNDYINASLIK	3209.62	3000	24	6.873	28.6
apo_PTP1B	47	73	RDVSPFDHSRIKLHQEDNDYINASLIK	3209.62	10000	24	7.215	30.1
apo_PTP1B	47	73	RDVSPFDHSRIKLHQEDNDYINASLIK	3209.62	MAX	24	12.411	51.7
apo_PTP1B	48	61	DVSPFDHSRIKLHQ	1677.86	0	11	0	0
apo_PTP1B	48	61	DVSPFDHSRIKLHQ	1677.86	30	11	1.753	15.9
apo_PTP1B	48	61	DVSPFDHSRIKLHQ	1677.86	100	11	2.013	18.3
apo_PTP1B	48	61	DVSPFDHSRIKLHQ	1677.86	300	11	2.36	21.5
apo_PTP1B	48	61	DVSPFDHSRIKLHQ	1677.86	1000	11	2.793	25.4
apo_PTP1B	48	61	DVSPFDHSRIKLHQ	1677.86	3000	11	3.415	31
apo_PTP1B	48	61	DVSPFDHSRIKLHQ	1677.86	10000	11	4.529	41.2
apo_PTP1B	48	61	DVSPFDHSRIKLHQ	1677.86	MAX	11	5.795	52.7
apo_PTP1B	48	74	DVSPFDHSRIKLHQEDNDYINASLIKM	3184.56	0	24	0	0
apo_PTP1B	48	74	DVSPFDHSRIKLHQEDNDYINASLIKM	3184.56	30	24	11.827	49.3
apo_PTP1B	48	74	DVSPFDHSRIKLHQEDNDYINASLIKM	3184.56	100	24	12.284	51.2
apo_PTP1B	48	74	DVSPFDHSRIKLHQEDNDYINASLIKM	3184.56	300	24	13.493	56.2
apo_PTP1B	48	74	DVSPFDHSRIKLHQEDNDYINASLIKM	3184.56	1000	24	13.802	57.5
apo_PTP1B	48	74	DVSPFDHSRIKLHQEDNDYINASLIKM	3184.56	3000	24	13.93	58
apo_PTP1B	48	74	DVSPFDHSRIKLHQEDNDYINASLIKM	3184.56	10000	24	14.362	59.8
apo_PTP1B	48	74	DVSPFDHSRIKLHQEDNDYINASLIKM	3184.56	MAX	24	0	0
apo_PTP1B	51	61	PFDHSRIKLHQ	1376.73	0	9	0	0
apo_PTP1B	51	61	PFDHSRIKLHQ	1376.73	30	9	7.188	79.9
apo_PTP1B	51	61	PFDHSRIKLHQ	1376.73	100	9	7.217	80.2
apo_PTP1B	51	61	PFDHSRIKLHQ	1376.73	300	9	7.218	80.2
apo_PTP1B	51	61	PFDHSRIKLHQ	1376.73	1000	9	7.161	79.6
apo_PTP1B	51	61	PFDHSRIKLHQ	1376.73	3000	9	7.093	78.8
apo_PTP1B	51	61	PFDHSRIKLHQ	1376.73	10000	9	7.193	79.9
apo_PTP1B	51	61	PFDHSRIKLHQ	1376.73	MAX	9	7.61	84.6
apo_PTP1B	52	61	FDHSRIKLHQ	1279.68	0	8	0	0
apo_PTP1B	52	61	FDHSRIKLHQ	1279.68	30	8	1.892	23.6
apo_PTP1B	52	61	FDHSRIKLHQ	1279.68	100	8	2.212	27.6
apo_PTP1B	52	61	FDHSRIKLHQ	1279.68	300	8	2.623	32.8
apo_PTP1B	52	61	FDHSRIKLHQ	1279.68	1000	8	2.802	35
apo_PTP1B	52	61	FDHSRIKLHQ	1279.68	3000	8	3.058	38.2
apo_PTP1B	52	61	FDHSRIKLHQ	1279.68	10000	8	3.693	46.2
apo_PTP1B	52	61	FDHSRIKLHQ	1279.68	MAX	8	6.01	75.1
apo_PTP1B	54	78	HSRIKLHQEDNDYINASLIKMEEAQ	2981.47	0	23	0	0
apo_PTP1B	54	78	HSRIKLHQEDNDYINASLIKMEEAQ	2981.47	30	23	7.497	32.6
apo_PTP1B	54	78	HSRIKLHQEDNDYINASLIKMEEAQ	2981.47	100	23	8.113	35.3
apo_PTP1B	54	78	HSRIKLHQEDNDYINASLIKMEEAQ	2981.47	300	23	9.14	39.7
apo_PTP1B	54	78	HSRIKLHQEDNDYINASLIKMEEAQ	2981.47	1000	23	9.443	41.1
apo_PTP1B	54	78	HSRIKLHQEDNDYINASLIKMEEAQ	2981.47	3000	23	9.643	41.9
apo_PTP1B	54	78	HSRIKLHQEDNDYINASLIKMEEAQ	2981.47	10000	23	10.111	44
apo_PTP1B	54	78	HSRIKLHQEDNDYINASLIKMEEAQ	2981.47	MAX	23	15.154	65.9
apo_PTP1B	56	63	RIKLHQED	1037.56	0	6	0	0
apo_PTP1B	56	63	RIKLHQED	1037.56	30	6	1.812	30.2
apo_PTP1B	56	63	RIKLHQED	1037.56	100	6	2.114	35.2
apo_PTP1B	56	63	RIKLHQED	1037.56	300	6	2.484	41.4
apo_PTP1B	56	63	RIKLHQED	1037.56	1000	6	2.643	44
apo_PTP1B	56	63	RIKLHQED	1037.56	3000	6	2.868	47.8
apo_PTP1B	56	63	RIKLHQED	1037.56	10000	6	3.404	56.7
apo_PTP1B	56	63	RIKLHQED	1037.56	MAX	6	4.542	75.7
apo_PTP1B	56	65	RIKLHQEDND	1266.63	0	8	0	0
apo_PTP1B	56	65	RIKLHQEDND	1266.63	30	8	1.763	22
apo_PTP1B	56	65	RIKLHQEDND	1266.63	100	8	1.846	23.1
apo_PTP1B	56	65	RIKLHQEDND	1266.63	300	8	2.08	26
apo_PTP1B	56	65	RIKLHQEDND	1266.63	1000	8	2.367	29.6
apo_PTP1B	56	65	RIKLHQEDND	1266.63	3000	8	2.848	35.6
apo_PTP1B	56	65	RIKLHQEDND	1266.63	10000	8	3.812	47.6
apo_PTP1B	56	65	RIKLHQEDND	1266.63	MAX	8	0	0
apo_PTP1B	59	70	LHQEDNDYINAS	1417.61	0	10	0	0
apo_PTP1B	59	70	LHQEDNDYINAS	1417.61	30	10	1.394	13.9
apo_PTP1B	59	70	LHQEDNDYINAS	1417.61	100	10	1.452	14.5
apo_PTP1B	59	70	LHQEDNDYINAS	1417.61	300	10	1.736	17.4
apo_PTP1B	59	70	LHQEDNDYINAS	1417.61	1000	10	2.148	21.5
apo_PTP1B	59	70	LHQEDNDYINAS	1417.61	3000	10
apo_PTP1B	59	70	LHQEDNDYINAS	1417.61	10000	10	4.243	42.4
apo_PTP1B	59	70	LHQEDNDYINAS	1417.61	MAX	10	6.058	60.6
apo_PTP1B	60	71	HQEDNDYINASL	1417.61	0	10	0	0
apo_PTP1B	60	71	HQEDNDYINASL	1417.61	30	10	1.394	13.9
apo_PTP1B	60	71	HQEDNDYINASL	1417.61	100	10	1.452	14.5
apo_PTP1B	60	71	HQEDNDYINASL	1417.61	300	10	1.736	17.4
apo_PTP1B	60	71	HQEDNDYINASL	1417.61	1000	10	2.148	21.5
apo_PTP1B	60	71	HQEDNDYINASL	1417.61	3000	10
apo_PTP1B	60	71	HQEDNDYINASL	1417.61	10000	10	4.243	42.4
apo_PTP1B	60	71	HQEDNDYINASL	1417.61	MAX	10	6.058	60.6
apo_PTP1B	63	88	DNDYINASLIKMEEAQRSYILTQGPL	2981.48	0	23	0	0
apo_PTP1B	63	88	DNDYINASLIKMEEAQRSYILTQGPL	2981.48	30	23	7.606	33.1
apo_PTP1B	63	88	DNDYINASLIKMEEAQRSYILTQGPL	2981.48	100	23	8.212	35.7
apo_PTP1B	63	88	DNDYINASLIKMEEAQRSYILTQGPL	2981.48	300	23	9.219	40.1
apo_PTP1B	63	88	DNDYINASLIKMEEAQRSYILTQGPL	2981.48	1000	23	9.497	41.3
apo_PTP1B	63	88	DNDYINASLIKMEEAQRSYILTQGPL	2981.48	3000	23	9.802	42.6
apo_PTP1B	63	88	DNDYINASLIKMEEAQRSYILTQGPL	2981.48	10000	23	10.245	44.5
apo_PTP1B	63	88	DNDYINASLIKMEEAQRSYILTQGPL	2981.48	MAX	23	15.219	66.2
apo_PTP1B	65	74	DYINASLIKM	1166.6	0	8	0	0
apo_PTP1B	65	74	DYINASLIKM	1166.6	30	8	1.892	23.7
apo_PTP1B	65	74	DYINASLIKM	1166.6	100	8	2.201	27.5
apo_PTP1B	65	74	DYINASLIKM	1166.6	300	8	2.584	32.3
apo_PTP1B	65	74	DYINASLIKM	1166.6	1000	8	2.76	34.5
apo_PTP1B	65	74	DYINASLIKM	1166.6	3000	8	3.025	37.8
apo_PTP1B	65	74	DYINASLIKM	1166.6	10000	8	3.633	45.4
apo_PTP1B	65	74	DYINASLIKM	1166.6	MAX	8	5.16	64.5
apo_PTP1B	66	71	YINASL	679.354	0	4	0	0
apo_PTP1B	66	71	YINASL	679.354	30	4	0.252	6.3
apo_PTP1B	66	71	YINASL	679.354	100	4	0.289	7.2
apo_PTP1B	66	71	YINASL	679.354	300	4	0.447	11.2
apo_PTP1B	66	71	YINASL	679.354	1000	4	0.811	20.3
apo_PTP1B	66	71	YINASL	679.354	3000	4	1.355	33.9
apo_PTP1B	66	71	YINASL	679.354	10000	4	2.332	58.3
apo_PTP1B	66	71	YINASL	679.354	MAX	4	3.51	87.8
apo_PTP1B	70	80	SLIKMEEAQRS	1290.66	0	9	0	0
apo_PTP1B	70	80	SLIKMEEAQRS	1290.66	30	9	3.851	42.8
apo_PTP1B	70	80	SLIKMEEAQRS	1290.66	100	9	4.144	46
apo_PTP1B	70	80	SLIKMEEAQRS	1290.66	300	9	4.923	54.7
apo_PTP1B	70	80	SLIKMEEAQRS	1290.66	1000	9	5.635	62.6
apo_PTP1B	70	80	SLIKMEEAQRS	1290.66	3000	9	6.226	69.2
apo_PTP1B	70	80	SLIKMEEAQRS	1290.66	10000	9	6.697	74.4
apo_PTP1B	70	80	SLIKMEEAQRS	1290.66	MAX	9	5.766	64.1
apo_PTP1B	72	80	IKMEEAQRS	1090.54	0	7	0	0
apo_PTP1B	72	80	IKMEEAQRS	1090.54	30	7	3.264	46.6
apo_PTP1B	72	80	IKMEEAQRS	1090.54	100	7	3.535	50.5
apo_PTP1B	72	80	IKMEEAQRS	1090.54	300	7	4.145	59.2
apo_PTP1B	72	80	IKMEEAQRS	1090.54	1000	7	4.543	64.9
apo_PTP1B	72	80	IKMEEAQRS	1090.54	3000	7	4.913	70.2
apo_PTP1B	72	80	IKMEEAQRS	1090.54	10000	7	5.219	74.6
apo_PTP1B	72	80	IKMEEAQRS	1090.54	MAX	7	5.392	77
apo_PTP1B	72	81	IKMEEAQRSY	1253.61	0	8	0	0
apo_PTP1B	72	81	IKMEEAQRSY	1253.61	30	8	3.378	42.2
apo_PTP1B	72	81	IKMEEAQRSY	1253.61	100	8	3.661	45.8
apo_PTP1B	72	81	IKMEEAQRSY	1253.61	300	8	4.233	52.9
apo_PTP1B	72	81	IKMEEAQRSY	1253.61	1000	8	4.615	57.7
apo_PTP1B	72	81	IKMEEAQRSY	1253.61	3000	8	4.982	62.3
apo_PTP1B	72	81	IKMEEAQRSY	1253.61	10000	8	5.413	67.7
apo_PTP1B	72	81	IKMEEAQRSY	1253.61	MAX	8	6.697	83.7
apo_PTP1B	72	95	IKMEEAQRSYILTQGPLPNTVGHF	2728.4	0	20	0	0
apo_PTP1B	72	95	IKMEEAQRSYILTQGPLPNTVGHF	2728.4	30	20	3.997	20
apo_PTP1B	72	95	IKMEEAQRSYILTQGPLPNTVGHF	2728.4	100	20	4.332	21.7
apo_PTP1B	72	95	IKMEEAQRSYILTQGPLPNTVGHF	2728.4	300	20	5.216	26.1
apo_PTP1B	72	95	IKMEEAQRSYILTQGPLPNTVGHF	2728.4	1000	20	5.988	29.9
apo_PTP1B	72	95	IKMEEAQRSYILTQGPLPNTVGHF	2728.4	3000	20	6.786	33.9
apo_PTP1B	72	95	IKMEEAQRSYILTQGPLPNTVGHF	2728.4	10000	20	8.247	41.2
apo_PTP1B	72	95	IKMEEAQRSYILTQGPLPNTVGHF	2728.4	MAX	20	16.127	80.6
apo_PTP1B	72	97	IKMEEAQRSYILTQGPLPNTVGHFWE	3043.52	0	22	0	0
apo_PTP1B	72	97	IKMEEAQRSYILTQGPLPNTVGHFWE	3043.52	30	22	3.842	17.5
apo_PTP1B	72	97	IKMEEAQRSYILTQGPLPNTVGHFWE	3043.52	100	22	4.197	19.1
apo_PTP1B	72	97	IKMEEAQRSYILTQGPLPNTVGHFWE	3043.52	300	22	5.189	23.6
apo_PTP1B	72	97	IKMEEAQRSYILTQGPLPNTVGHFWE	3043.52	1000	22	5.814	26.4
apo_PTP1B	72	97	IKMEEAQRSYILTQGPLPNTVGHFWE	3043.52	3000	22	6.569	29.9
apo_PTP1B	72	97	IKMEEAQRSYILTQGPLPNTVGHFWE	3043.52	10000	22	7.736	35.2
apo_PTP1B	72	97	IKMEEAQRSYILTQGPLPNTVGHFWE	3043.52	MAX	22	0	0
apo_PTP1B	73	82	KMEEAQRSYI	1253.61	0	8	0	0
apo_PTP1B	73	82	KMEEAQRSYI	1253.61	30	8	3.378	42.2
apo_PTP1B	73	82	KMEEAQRSYI	1253.61	100	8	3.661	45.8
apo_PTP1B	73	82	KMEEAQRSYI	1253.61	300	8	4.233	52.9
apo_PTP1B	73	82	KMEEAQRSYI	1253.61	1000	8	4.615	57.7
apo_PTP1B	73	82	KMEEAQRSYI	1253.61	3000	8	4.982	62.3
apo_PTP1B	73	82	KMEEAQRSYI	1253.61	10000	8	5.413	67.7
apo_PTP1B	73	82	KMEEAQRSYI	1253.61	MAX	8	6.697	83.7
apo_PTP1B	75	95	EEAQRSYILTQGPLPNTVGHF	2356.18	0	17	0	0
apo_PTP1B	75	95	EEAQRSYILTQGPLPNTVGHF	2356.18	30	17	3.051	18
apo_PTP1B	75	95	EEAQRSYILTQGPLPNTVGHF	2356.18	100	17	3.359	19.8
apo_PTP1B	75	95	EEAQRSYILTQGPLPNTVGHF	2356.18	300	17	4.11	24.2
apo_PTP1B	75	95	EEAQRSYILTQGPLPNTVGHF	2356.18	1000	17	4.789	28.2
apo_PTP1B	75	95	EEAQRSYILTQGPLPNTVGHF	2356.18	3000	17	5.547	32.6
apo_PTP1B	75	95	EEAQRSYILTQGPLPNTVGHF	2356.18	10000	17	6.909	40.6
apo_PTP1B	75	95	EEAQRSYILTQGPLPNTVGHF	2356.18	MAX	17	14.234	83.7
apo_PTP1B	76	96	EAQRSYILTQGPLPNTVGHFW	2413.22	0	17	0	0
apo_PTP1B	76	96	EAQRSYILTQGPLPNTVGHFW	2413.22	30	17	1.825	10.7
apo_PTP1B	76	96	EAQRSYILTQGPLPNTVGHFW	2413.22	100	17	2.076	12.2
apo_PTP1B	76	96	EAQRSYILTQGPLPNTVGHFW	2413.22	300	17	2.618	15.4
apo_PTP1B	76	96	EAQRSYILTQGPLPNTVGHFW	2413.22	1000	17	3.098	18.2
apo_PTP1B	76	96	EAQRSYILTQGPLPNTVGHFW	2413.22	3000	17	3.748	22
apo_PTP1B	76	96	EAQRSYILTQGPLPNTVGHFW	2413.22	10000	17	4.971	29.2
apo_PTP1B	76	96	EAQRSYILTQGPLPNTVGHFW	2413.22	MAX	17	12.604	74.1
apo_PTP1B	77	82	AQRSYI	736.387	0	4	0	0
apo_PTP1B	77	82	AQRSYI	736.387	30	4	1.076	26.9
apo_PTP1B	77	82	AQRSYI	736.387	100	4	1.233	30.8
apo_PTP1B	77	82	AQRSYI	736.387	300	4	1.506	37.6
apo_PTP1B	77	82	AQRSYI	736.387	1000	4	2.294	57.4
apo_PTP1B	77	82	AQRSYI	736.387	3000	4	3.759	94
apo_PTP1B	77	82	AQRSYI	736.387	10000	4	3.369	84.2
apo_PTP1B	77	82	AQRSYI	736.387	MAX	4	0	0
apo_PTP1B	77	95	AQRSYILTQGPLPNTVGHF	2098.1	0	15	0	0
apo_PTP1B	77	95	AQRSYILTQGPLPNTVGHF	2098.1	30	15	2.001	13.3
apo_PTP1B	77	95	AQRSYILTQGPLPNTVGHF	2098.1	100	15	2.277	15.2
apo_PTP1B	77	95	AQRSYILTQGPLPNTVGHF	2098.1	300	15	2.878	19.2
apo_PTP1B	77	95	AQRSYILTQGPLPNTVGHF	2098.1	1000	15	3.444	23
apo_PTP1B	77	95	AQRSYILTQGPLPNTVGHF	2098.1	3000	15	4.203	28
apo_PTP1B	77	95	AQRSYILTQGPLPNTVGHF	2098.1	10000	15	5.572	37.1
apo_PTP1B	77	95	AQRSYILTQGPLPNTVGHF	2098.1	MAX	15	12.122	80.8
apo_PTP1B	77	97	AQRSYILTQGPLPNTVGHFWE	2413.22	0	17	0	0
apo_PTP1B	77	97	AQRSYILTQGPLPNTVGHFWE	2413.22	30	17	1.825	10.7
apo_PTP1B	77	97	AQRSYILTQGPLPNTVGHFWE	2413.22	100	17	2.076	12.2
apo_PTP1B	77	97	AQRSYILTQGPLPNTVGHFWE	2413.22	300	17	2.618	15.4
apo_PTP1B	77	97	AQRSYILTQGPLPNTVGHFWE	2413.22	1000	17	3.098	18.2
apo_PTP1B	77	97	AQRSYILTQGPLPNTVGHFWE	2413.22	3000	17	3.748	22
apo_PTP1B	77	97	AQRSYILTQGPLPNTVGHFWE	2413.22	10000	17	4.971	29.2
apo_PTP1B	77	97	AQRSYILTQGPLPNTVGHFWE	2413.22	MAX	17	12.604	74.1
apo_PTP1B	78	95	QRSYILTQGPLPNTVGHF	2027.06	0	14	0	0
apo_PTP1B	78	95	QRSYILTQGPLPNTVGHF	2027.06	30	14	1.845	13.2
apo_PTP1B	78	95	QRSYILTQGPLPNTVGHF	2027.06	100	14	2.074	14.8
apo_PTP1B	78	95	QRSYILTQGPLPNTVGHF	2027.06	300	14	2.453	17.5
apo_PTP1B	78	95	QRSYILTQGPLPNTVGHF	2027.06	1000	14	2.932	20.9
apo_PTP1B	78	95	QRSYILTQGPLPNTVGHF	2027.06	3000	14	3.56	25.4
apo_PTP1B	78	95	QRSYILTQGPLPNTVGHF	2027.06	10000	14	4.929	35.2
apo_PTP1B	78	95	QRSYILTQGPLPNTVGHF	2027.06	MAX	14	11.288	80.6
apo_PTP1B	79	96	RSYILTQGPLPNTVGHFW	2085.08	0	14	0	0
apo_PTP1B	79	96	RSYILTQGPLPNTVGHFW	2085.08	30	14	2.681	19.2
apo_PTP1B	79	96	RSYILTQGPLPNTVGHFW	2085.08	100	14	3.474	24.8
apo_PTP1B	79	96	RSYILTQGPLPNTVGHFW	2085.08	300	14	4.197	30
apo_PTP1B	79	96	RSYILTQGPLPNTVGHFW	2085.08	1000	14	4.324	30.9
apo_PTP1B	79	96	RSYILTQGPLPNTVGHFW	2085.08	3000	14	4.493	32.1
apo_PTP1B	79	96	RSYILTQGPLPNTVGHFW	2085.08	10000	14	5.157	36.8
apo_PTP1B	79	96	RSYILTQGPLPNTVGHFW	2085.08	MAX	14	0	0
apo_PTP1B	81	95	YILTQGPLPNTVGHF	1655.87	0	11	0	0
apo_PTP1B	81	95	YILTQGPLPNTVGHF	1655.87	30	11	1.69	15.4
apo_PTP1B	81	95	YILTQGPLPNTVGHF	1655.87	100	11	1.855	16.9
apo_PTP1B	81	95	YILTQGPLPNTVGHF	1655.87	300	11	2.091	19
apo_PTP1B	81	95	YILTQGPLPNTVGHF	1655.87	1000	11	2.42	22
apo_PTP1B	81	95	YILTQGPLPNTVGHF	1655.87	3000	11	3.142	28.6
apo_PTP1B	81	95	YILTQGPLPNTVGHF	1655.87	10000	11	4.44	40.4
apo_PTP1B	81	95	YILTQGPLPNTVGHF	1655.87	MAX	11	9.11	82.8
apo_PTP1B	81	96	YILTQGPLPNTVGHFW	1841.95	0	12	0	0
apo_PTP1B	81	96	YILTQGPLPNTVGHFW	1841.95	30	12	3.59	29.9
apo_PTP1B	81	96	YILTQGPLPNTVGHFW	1841.95	100	12	4.259	35.5
apo_PTP1B	81	96	YILTQGPLPNTVGHFW	1841.95	300	12	4.917	41
apo_PTP1B	81	96	YILTQGPLPNTVGHFW	1841.95	1000	12	5.013	41.8
apo_PTP1B	81	96	YILTQGPLPNTVGHFW	1841.95	3000	12	5.19	43.2
apo_PTP1B	81	96	YILTQGPLPNTVGHFW	1841.95	10000	12	5.782	48.2
apo_PTP1B	81	96	YILTQGPLPNTVGHFW	1841.95	MAX	12	9.362	78
apo_PTP1B	81	97	YILTQGPLPNTVGHFWE	1970.99	0	13	0	0
apo_PTP1B	81	97	YILTQGPLPNTVGHFWE	1970.99	30	13	1.526	11.7
apo_PTP1B	81	97	YILTQGPLPNTVGHFWE	1970.99	100	13	1.642	12.6
apo_PTP1B	81	97	YILTQGPLPNTVGHFWE	1970.99	300	13	1.869	14.4
apo_PTP1B	81	97	YILTQGPLPNTVGHFWE	1970.99	1000	13	2.183	16.8
apo_PTP1B	81	97	YILTQGPLPNTVGHFWE	1970.99	3000	13	2.782	21.4
apo_PTP1B	81	97	YILTQGPLPNTVGHFWE	1970.99	10000	13	3.944	30.3
apo_PTP1B	81	97	YILTQGPLPNTVGHFWE	1970.99	MAX	13	8.013	61.6
apo_PTP1B	82	95	ILTQGPLPNTVGHF	1492.8	0	10	0	0
apo_PTP1B	82	95	ILTQGPLPNTVGHF	1492.8	30	10	1.72	17.2
apo_PTP1B	82	95	ILTQGPLPNTVGHF	1492.8	100	10	1.868	18.7
apo_PTP1B	82	95	ILTQGPLPNTVGHF	1492.8	300	10	2.109	21.1
apo_PTP1B	82	95	ILTQGPLPNTVGHF	1492.8	1000	10	2.46	24.6
apo_PTP1B	82	95	ILTQGPLPNTVGHF	1492.8	3000	10	3.186	31.9
apo_PTP1B	82	95	ILTQGPLPNTVGHF	1492.8	10000	10	4.483	44.8
apo_PTP1B	82	95	ILTQGPLPNTVGHF	1492.8	MAX	10	8.086	80.9
apo_PTP1B	82	97	ILTQGPLPNTVGHFWE	1807.93	0	12	0	0
apo_PTP1B	82	97	ILTQGPLPNTVGHFWE	1807.93	30	12	1.415	11.8
apo_PTP1B	82	97	ILTQGPLPNTVGHFWE	1807.93	100	12	1.545	12.9
apo_PTP1B	82	97	ILTQGPLPNTVGHFWE	1807.93	300	12	1.785	14.9
apo_PTP1B	82	97	ILTQGPLPNTVGHFWE	1807.93	1000	12	2.091	17.4
apo_PTP1B	82	97	ILTQGPLPNTVGHFWE	1807.93	3000	12	2.642	22
apo_PTP1B	82	97	ILTQGPLPNTVGHFWE	1807.93	10000	12	3.773	31.4
apo_PTP1B	82	97	ILTQGPLPNTVGHFWE	1807.93	MAX	12	7.394	61.6
apo_PTP1B	83	95	LTQGPLPNTVGHF	1379.72	0	9	0	0
apo_PTP1B	83	95	LTQGPLPNTVGHF	1379.72	30	9	1.756	19.5
apo_PTP1B	83	95	LTQGPLPNTVGHF	1379.72	100	9	1.822	20.2
apo_PTP1B	83	95	LTQGPLPNTVGHF	1379.72	300	9	1.981	22
apo_PTP1B	83	95	LTQGPLPNTVGHF	1379.72	1000	9	2.449	27.2
apo_PTP1B	83	95	LTQGPLPNTVGHF	1379.72	3000	9	2.956	32.8
apo_PTP1B	83	95	LTQGPLPNTVGHF	1379.72	10000	9	4.238	47.1
apo_PTP1B	83	95	LTQGPLPNTVGHF	1379.72	MAX	9	0	0
apo_PTP1B	83	98	LTQGPLPNTVGHFWEM	1825.88	0	12	0	0
apo_PTP1B	83	98	LTQGPLPNTVGHFWEM	1825.88	30	12	3.694	30.8
apo_PTP1B	83	98	LTQGPLPNTVGHFWEM	1825.88	100	12	4.207	35.1
apo_PTP1B	83	98	LTQGPLPNTVGHFWEM	1825.88	300	12	5.042	42
apo_PTP1B	83	98	LTQGPLPNTVGHFWEM	1825.88	1000	12	5.388	44.9
apo_PTP1B	83	98	LTQGPLPNTVGHFWEM	1825.88	3000	12	5.624	46.9
apo_PTP1B	83	98	LTQGPLPNTVGHFWEM	1825.88	10000	12	6.039	50.3
apo_PTP1B	83	98	LTQGPLPNTVGHFWEM	1825.88	MAX	12	8.489	70.7
apo_PTP1B	84	95	TQGPLPNTVGHF	1266.64	0	8	0	0
apo_PTP1B	84	95	TQGPLPNTVGHF	1266.64	30	8	1.742	21.8
apo_PTP1B	84	95	TQGPLPNTVGHF	1266.64	100	8	1.841	23
apo_PTP1B	84	95	TQGPLPNTVGHF	1266.64	300	8	2.079	26
apo_PTP1B	84	95	TQGPLPNTVGHF	1266.64	1000	8	2.337	29.2
apo_PTP1B	84	95	TQGPLPNTVGHF	1266.64	3000	8	2.84	35.5
apo_PTP1B	84	95	TQGPLPNTVGHF	1266.64	10000	8	3.899	48.7
apo_PTP1B	84	95	TQGPLPNTVGHF	1266.64	MAX	8	0	0
apo_PTP1B	88	94	LPNTVGH	736.387	0	5	0	0
apo_PTP1B	88	94	LPNTVGH	736.387	30	5	1.068	21.4
apo_PTP1B	88	94	LPNTVGH	736.387	100	5	1.249	25
apo_PTP1B	88	94	LPNTVGH	736.387	300	5	1.467	29.3
apo_PTP1B	88	94	LPNTVGH	736.387	1000	5	2.727	54.5
apo_PTP1B	88	94	LPNTVGH	736.387	3000	5	2.143	42.9
apo_PTP1B	88	94	LPNTVGH	736.387	10000	5	2.863	57.3
apo_PTP1B	88	94	LPNTVGH	736.387	MAX	5	3.945	78.9
apo_PTP1B	95	106	FWEMVWEQKSRG	1581.74	0	10	0	0
apo_PTP1B	95	106	FWEMVWEQKSRG	1581.74	30	10	5.052	50.5
apo_PTP1B	95	106	FWEMVWEQKSRG	1581.74	100	10	5.914	59.1
apo_PTP1B	95	106	FWEMVWEQKSRG	1581.74	300	10	6.981	69.8
apo_PTP1B	95	106	FWEMVWEQKSRG	1581.74	1000	10	7.014	70.1
apo_PTP1B	95	106	FWEMVWEQKSRG	1581.74	3000	10	6.959	69.6
apo_PTP1B	95	106	FWEMVWEQKSRG	1581.74	10000	10	7.045	70.4
apo_PTP1B	95	106	FWEMVWEQKSRG	1581.74	MAX	10	7.21	72.1
apo_PTP1B	96	100	WEMVW	749.321	0	3	0	0
apo_PTP1B	96	100	WEMVW	749.321	30	3	0.052	1.7
apo_PTP1B	96	100	WEMVW	749.321	100	3	0.054	1.8
apo_PTP1B	96	100	WEMVW	749.321	300	3	0.042	1.4
apo_PTP1B	96	100	WEMVW	749.321	1000	3	0.049	1.6
apo_PTP1B	96	100	WEMVW	749.321	3000	3	0.053	1.8
apo_PTP1B	96	100	WEMVW	749.321	10000	3	0.053	1.8
apo_PTP1B	96	100	WEMVW	749.321	MAX	3	2.569	85.6
apo_PTP1B	96	101	WEMVWE	878.363	0	4	0	0
apo_PTP1B	96	101	WEMVWE	878.363	30	4	0.051	1.3
apo_PTP1B	96	101	WEMVWE	878.363	100	4	0.047	1.2
apo_PTP1B	96	101	WEMVWE	878.363	300	4	0.048	1.2
apo_PTP1B	96	101	WEMVWE	878.363	1000	4	0.039	1
apo_PTP1B	96	101	WEMVWE	878.363	3000	4	0.03	0.7
apo_PTP1B	96	101	WEMVWE	878.363	10000	4	0.045	1.1
apo_PTP1B	96	101	WEMVWE	878.363	MAX	4	2.359	59
apo_PTP1B	96	106	WEMVWEQKSRG	1434.67	0	9	0	0
apo_PTP1B	96	106	WEMVWEQKSRG	1434.67	30	9	0.18	2
apo_PTP1B	96	106	WEMVWEQKSRG	1434.67	100	9	0.179	2
apo_PTP1B	96	106	WEMVWEQKSRG	1434.67	300	9	0.174	1.9
apo_PTP1B	96	106	WEMVWEQKSRG	1434.67	1000	9	0.181	2
apo_PTP1B	96	106	WEMVWEQKSRG	1434.67	3000	9	0.192	2.1
apo_PTP1B	96	106	WEMVWEQKSRG	1434.67	10000	9	0.395	4.4
apo_PTP1B	96	106	WEMVWEQKSRG	1434.67	MAX	9	5.287	58.7
apo_PTP1B	96	109	WEMVWEQKSRGVVM	1763.85	0	12	0	0
apo_PTP1B	96	109	WEMVWEQKSRGVVM	1763.85	30	12	0.177	1.5
apo_PTP1B	96	109	WEMVWEQKSRGVVM	1763.85	100	12	0.181	1.5
apo_PTP1B	96	109	WEMVWEQKSRGVVM	1763.85	300	12	0.172	1.4
apo_PTP1B	96	109	WEMVWEQKSRGVVM	1763.85	1000	12	0.185	1.5
apo_PTP1B	96	109	WEMVWEQKSRGVVM	1763.85	3000	12	0.186	1.6
apo_PTP1B	96	109	WEMVWEQKSRGVVM	1763.85	10000	12	0.4	3.3
apo_PTP1B	96	109	WEMVWEQKSRGVVM	1763.85	MAX	12	9.062	75.5
apo_PTP1B	96	110	WEMVWEQKSRGVVML	1876.93	0	13	0	0
apo_PTP1B	96	110	WEMVWEQKSRGVVML	1876.93	30	13	0.145	1.1
apo_PTP1B	96	110	WEMVWEQKSRGVVML	1876.93	100	13	0.155	1.2
apo_PTP1B	96	110	WEMVWEQKSRGVVML	1876.93	300	13	0.164	1.3
apo_PTP1B	96	110	WEMVWEQKSRGVVML	1876.93	1000	13	0.195	1.5
apo_PTP1B	96	110	WEMVWEQKSRGVVML	1876.93	3000	13	0.219	1.7
apo_PTP1B	96	110	WEMVWEQKSRGVVML	1876.93	10000	13	0.486	3.7
apo_PTP1B	96	110	WEMVWEQKSRGVVML	1876.93	MAX	13	9.825	75.6
apo_PTP1B	98	106	MVWEQKSRG	1119.55	0	7	0	0
apo_PTP1B	98	106	MVWEQKSRG	1119.55	30	7	0.294	4.2
apo_PTP1B	98	106	MVWEQKSRG	1119.55	100	7	0.291	4.2
apo_PTP1B	98	106	MVWEQKSRG	1119.55	300	7	0.289	4.1
apo_PTP1B	98	106	MVWEQKSRG	1119.55	1000	7	0.301	4.3
apo_PTP1B	98	106	MVWEQKSRG	1119.55	3000	7	0.312	4.5
apo_PTP1B	98	106	MVWEQKSRG	1119.55	10000	7	0.537	7.7
apo_PTP1B	98	106	MVWEQKSRG	1119.55	MAX	7	4.396	62.8
apo_PTP1B	98	108	MVWEQKSRGVV	1317.69	0	9	0	0
apo_PTP1B	98	108	MVWEQKSRGVV	1317.69	30	9	0.242	2.7
apo_PTP1B	98	108	MVWEQKSRGVV	1317.69	100	9	0.24	2.7
apo_PTP1B	98	108	MVWEQKSRGVV	1317.69	300	9	0.236	2.6
apo_PTP1B	98	108	MVWEQKSRGVV	1317.69	1000	9	0.249	2.8
apo_PTP1B	98	108	MVWEQKSRGVV	1317.69	3000	9	0.258	2.9
apo_PTP1B	98	108	MVWEQKSRGVV	1317.69	10000	9	0.495	5.5
apo_PTP1B	98	108	MVWEQKSRGVV	1317.69	MAX	9	5.029	55.9
apo_PTP1B	98	109	MVWEQKSRGVVM	1448.73	0	10	0	0
apo_PTP1B	98	109	MVWEQKSRGVVM	1448.73	30	10	0.104	1
apo_PTP1B	98	109	MVWEQKSRGVVM	1448.73	100	10	0.062	0.6
apo_PTP1B	98	109	MVWEQKSRGVVM	1448.73	300	10	0.005	0
apo_PTP1B	98	109	MVWEQKSRGVVM	1448.73	1000	10	0.014	0.1
apo_PTP1B	98	109	MVWEQKSRGVVM	1448.73	3000	10	0.035	0.4
apo_PTP1B	98	109	MVWEQKSRGVVM	1448.73	10000	10	0.282	2.8
apo_PTP1B	98	109	MVWEQKSRGVVM	1448.73	MAX	10	4.018	40.2
apo_PTP1B	98	110	MVWEQKSRGVVML	1561.81	0	11	0	0
apo_PTP1B	98	110	MVWEQKSRGVVML	1561.81	30	11	0.203	1.8
apo_PTP1B	98	110	MVWEQKSRGVVML	1561.81	100	11	0.214	1.9
apo_PTP1B	98	110	MVWEQKSRGVVML	1561.81	300	11	0.222	2
apo_PTP1B	98	110	MVWEQKSRGVVML	1561.81	1000	11	0.238	2.2
apo_PTP1B	98	110	MVWEQKSRGVVML	1561.81	3000	11	0.287	2.6
apo_PTP1B	98	110	MVWEQKSRGVVML	1561.81	10000	11	0.564	5.1
apo_PTP1B	98	110	MVWEQKSRGVVML	1561.81	MAX	11	8.487	77.2
apo_PTP1B	99	109	VWEQKSRGVVM	1317.69	0	9	0	0
apo_PTP1B	99	109	VWEQKSRGVVM	1317.69	30	9	0.242	2.7
apo_PTP1B	99	109	VWEQKSRGVVM	1317.69	100	9	0.24	2.7
apo_PTP1B	99	109	VWEQKSRGVVM	1317.69	300	9	0.236	2.6
apo_PTP1B	99	109	VWEQKSRGVVM	1317.69	1000	9	0.249	2.8
apo_PTP1B	99	109	VWEQKSRGVVM	1317.69	3000	9	0.258	2.9
apo_PTP1B	99	109	VWEQKSRGVVM	1317.69	10000	9	0.495	5.5
apo_PTP1B	99	109	VWEQKSRGVVM	1317.69	MAX	9	5.029	55.9
apo_PTP1B	99	110	VWEQKSRGVVML	1430.77	0	10	0	0
apo_PTP1B	99	110	VWEQKSRGVVML	1430.77	30	10	0.207	2.1
apo_PTP1B	99	110	VWEQKSRGVVML	1430.77	100	10	0.212	2.1
apo_PTP1B	99	110	VWEQKSRGVVML	1430.77	300	10	0.211	2.1
apo_PTP1B	99	110	VWEQKSRGVVML	1430.77	1000	10	0.242	2.4
apo_PTP1B	99	110	VWEQKSRGVVML	1430.77	3000	10	0.273	2.7
apo_PTP1B	99	110	VWEQKSRGVVML	1430.77	10000	10	0.569	5.7
apo_PTP1B	99	110	VWEQKSRGVVML	1430.77	MAX	10	5.451	54.5
apo_PTP1B	100	134	WEQKSRGVVMLNRVMEKGSLKCAQYWPQKEEKEMI	4238.13	0	32	0	0
apo_PTP1B	100	134	WEQKSRGVVMLNRVMEKGSLKCAQYWPQKEEKEMI	4238.13	30	32	15.473	48.4
apo_PTP1B	100	134	WEQKSRGVVMLNRVMEKGSLKCAQYWPQKEEKEMI	4238.13	100	32	15.328	47.9
apo_PTP1B	100	134	WEQKSRGVVMLNRVMEKGSLKCAQYWPQKEEKEMI	4238.13	300	32	15.862	49.6
apo_PTP1B	100	134	WEQKSRGVVMLNRVMEKGSLKCAQYWPQKEEKEMI	4238.13	1000	32	15.574	48.7
apo_PTP1B	100	134	WEQKSRGVVMLNRVMEKGSLKCAQYWPQKEEKEMI	4238.13	3000	32	15.745	49.2
apo_PTP1B	100	134	WEQKSRGVVMLNRVMEKGSLKCAQYWPQKEEKEMI	4238.13	10000	32	15.528	48.5
apo_PTP1B	100	134	WEQKSRGVVMLNRVMEKGSLKCAQYWPQKEEKEMI	4238.13	MAX	32	17.468	54.6
apo_PTP1B	101	109	EQKSRGVVM	1032.54	0	7	0	0
apo_PTP1B	101	109	EQKSRGVVM	1032.54	30	7	5.481	78.3
apo_PTP1B	101	109	EQKSRGVVM	1032.54	100	7	5.312	75.9
apo_PTP1B	101	109	EQKSRGVVM	1032.54	300	7	5.362	76.6
apo_PTP1B	101	109	EQKSRGVVM	1032.54	1000	7	5.307	75.8
apo_PTP1B	101	109	EQKSRGVVM	1032.54	3000	7	5.245	74.9
apo_PTP1B	101	109	EQKSRGVVM	1032.54	10000	7	5.322	76
apo_PTP1B	101	109	EQKSRGVVM	1032.54	MAX	7	4.899	70
apo_PTP1B	101	110	EQKSRGVVML	1145.62	0	8	0	0
apo_PTP1B	101	110	EQKSRGVVML	1145.62	30	8	5.924	74.1
apo_PTP1B	101	110	EQKSRGVVML	1145.62	100	8	5.943	74.3
apo_PTP1B	101	110	EQKSRGVVML	1145.62	300	8	5.965	74.6
apo_PTP1B	101	110	EQKSRGVVML	1145.62	1000	8	5.925	74.1
apo_PTP1B	101	110	EQKSRGVVML	1145.62	3000	8	5.882	73.5
apo_PTP1B	101	110	EQKSRGVVML	1145.62	10000	8	5.958	74.5
apo_PTP1B	101	110	EQKSRGVVML	1145.62	MAX	8	6.258	78.2
apo_PTP1B	104	114	SRGVVMLNRVM	1260.68	0	9	0	0
apo_PTP1B	104	114	SRGVVMLNRVM	1260.68	30	9	3.656	40.6
apo_PTP1B	104	114	SRGVVMLNRVM	1260.68	100	9	4.251	47.2
apo_PTP1B	104	114	SRGVVMLNRVM	1260.68	300	9	4.839	53.8
apo_PTP1B	104	114	SRGVVMLNRVM	1260.68	1000	9	4.994	55.5
apo_PTP1B	104	114	SRGVVMLNRVM	1260.68	3000	9	5.346	59.4
apo_PTP1B	104	114	SRGVVMLNRVM	1260.68	10000	9	5.675	63.1
apo_PTP1B	104	114	SRGVVMLNRVM	1260.68	MAX	9	0	0
apo_PTP1B	106	129	GVVMLNRVMEKGSLKCAQYWPQKE	2793.41	0	21	0	0
apo_PTP1B	106	129	GVVMLNRVMEKGSLKCAQYWPQKE	2793.41	30	21	12.212	58.2
apo_PTP1B	106	129	GVVMLNRVMEKGSLKCAQYWPQKE	2793.41	100	21	12.535	59.7
apo_PTP1B	106	129	GVVMLNRVMEKGSLKCAQYWPQKE	2793.41	300	21	13.087	62.3
apo_PTP1B	106	129	GVVMLNRVMEKGSLKCAQYWPQKE	2793.41	1000	21	13.288	63.3
apo_PTP1B	106	129	GVVMLNRVMEKGSLKCAQYWPQKE	2793.41	3000	21	13.214	62.9
apo_PTP1B	106	129	GVVMLNRVMEKGSLKCAQYWPQKE	2793.41	10000	21	13.451	64.1
apo_PTP1B	106	129	GVVMLNRVMEKGSLKCAQYWPQKE	2793.41	MAX	21	0	0
apo_PTP1B	110	118	LNRVMEKGS	1032.54	0	7	0	0
apo_PTP1B	110	118	LNRVMEKGS	1032.54	30	7	5.481	78.3
apo_PTP1B	110	118	LNRVMEKGS	1032.54	100	7	5.312	75.9
apo_PTP1B	110	118	LNRVMEKGS	1032.54	300	7	5.362	76.6
apo_PTP1B	110	118	LNRVMEKGS	1032.54	1000	7	5.307	75.8
apo_PTP1B	110	118	LNRVMEKGS	1032.54	3000	7	5.245	74.9
apo_PTP1B	110	118	LNRVMEKGS	1032.54	10000	7	5.322	76
apo_PTP1B	110	118	LNRVMEKGS	1032.54	MAX	7	4.899	70
apo_PTP1B	110	119	LNRVMEKGSL	1145.62	0	8	0	0
apo_PTP1B	110	119	LNRVMEKGSL	1145.62	30	8	5.924	74.1
apo_PTP1B	110	119	LNRVMEKGSL	1145.62	100	8	5.943	74.3
apo_PTP1B	110	119	LNRVMEKGSL	1145.62	300	8	5.965	74.6
apo_PTP1B	110	119	LNRVMEKGSL	1145.62	1000	8	5.925	74.1
apo_PTP1B	110	119	LNRVMEKGSL	1145.62	3000	8	5.882	73.5
apo_PTP1B	110	119	LNRVMEKGSL	1145.62	10000	8	5.958	74.5
apo_PTP1B	110	119	LNRVMEKGSL	1145.62	MAX	8	6.258	78.2
apo_PTP1B	110	121	LNRVMEKGSLKC	1376.73	0	10	0	0
apo_PTP1B	110	121	LNRVMEKGSLKC	1376.73	30	10	7.262	72.6
apo_PTP1B	110	121	LNRVMEKGSLKC	1376.73	100	10	7.282	72.8
apo_PTP1B	110	121	LNRVMEKGSLKC	1376.73	300	10	7.287	72.9
apo_PTP1B	110	121	LNRVMEKGSLKC	1376.73	1000	10	7.241	72.4
apo_PTP1B	110	121	LNRVMEKGSLKC	1376.73	3000	10	7.176	71.8
apo_PTP1B	110	121	LNRVMEKGSLKC	1376.73	10000	10	7.297	73
apo_PTP1B	110	121	LNRVMEKGSLKC	1376.73	MAX	10	7.937	79.4
apo_PTP1B	110	132	LNRVMEKGSLKCAQYWPQKEEKE	2793.39	0	20	0	0
apo_PTP1B	110	132	LNRVMEKGSLKCAQYWPQKEEKE	2793.39	30	20	12.155	60.8
apo_PTP1B	110	132	LNRVMEKGSLKCAQYWPQKEEKE	2793.39	100	20	12.484	62.4
apo_PTP1B	110	132	LNRVMEKGSLKCAQYWPQKEEKE	2793.39	300	20	13.023	65.1
apo_PTP1B	110	132	LNRVMEKGSLKCAQYWPQKEEKE	2793.39	1000	20	13.203	66
apo_PTP1B	110	132	LNRVMEKGSLKCAQYWPQKEEKE	2793.39	3000	20	13.162	65.8
apo_PTP1B	110	132	LNRVMEKGSLKCAQYWPQKEEKE	2793.39	10000	20	13.37	66.9
apo_PTP1B	110	132	LNRVMEKGSLKCAQYWPQKEEKE	2793.39	MAX	20	0	0
apo_PTP1B	110	134	LNRVMEKGSLKCAQYWPQKEEKEMI	3037.52	0	22	0	0
apo_PTP1B	110	134	LNRVMEKGSLKCAQYWPQKEEKEMI	3037.52	30	22	11.841	53.8
apo_PTP1B	110	134	LNRVMEKGSLKCAQYWPQKEEKEMI	3037.52	100	22	12.25	55.7
apo_PTP1B	110	134	LNRVMEKGSLKCAQYWPQKEEKEMI	3037.52	300	22	13.442	61.1
apo_PTP1B	110	134	LNRVMEKGSLKCAQYWPQKEEKEMI	3037.52	1000	22	13.641	62
apo_PTP1B	110	134	LNRVMEKGSLKCAQYWPQKEEKEMI	3037.52	3000	22	13.924	63.3
apo_PTP1B	110	134	LNRVMEKGSLKCAQYWPQKEEKEMI	3037.52	10000	22	14.368	65.3
apo_PTP1B	110	134	LNRVMEKGSLKCAQYWPQKEEKEMI	3037.52	MAX	22	0	0
apo_PTP1B	110	135	LNRVMEKGSLKCAQYWPQKEEKEMIF	3184.59	0	23	0	0
apo_PTP1B	110	135	LNRVMEKGSLKCAQYWPQKEEKEMIF	3184.59	30	23	11.563	50.3
apo_PTP1B	110	135	LNRVMEKGSLKCAQYWPQKEEKEMIF	3184.59	100	23	12.137	52.8
apo_PTP1B	110	135	LNRVMEKGSLKCAQYWPQKEEKEMIF	3184.59	300	23	13.146	57.2
apo_PTP1B	110	135	LNRVMEKGSLKCAQYWPQKEEKEMIF	3184.59	1000	23	13.485	58.6
apo_PTP1B	110	135	LNRVMEKGSLKCAQYWPQKEEKEMIF	3184.59	3000	23	13.619	59.2
apo_PTP1B	110	135	LNRVMEKGSLKCAQYWPQKEEKEMIF	3184.59	10000	23	14.195	61.7
apo_PTP1B	110	135	LNRVMEKGSLKCAQYWPQKEEKEMIF	3184.59	MAX	23	0	0
apo_PTP1B	111	119	NRVMEKGSL	1032.54	0	7	0	0
apo_PTP1B	111	119	NRVMEKGSL	1032.54	30	7	5.481	78.3
apo_PTP1B	111	119	NRVMEKGSL	1032.54	100	7	5.312	75.9
apo_PTP1B	111	119	NRVMEKGSL	1032.54	300	7	5.362	76.6
apo_PTP1B	111	119	NRVMEKGSL	1032.54	1000	7	5.307	75.8
apo_PTP1B	111	119	NRVMEKGSL	1032.54	3000	7	5.245	74.9
apo_PTP1B	111	119	NRVMEKGSL	1032.54	10000	7	5.322	76
apo_PTP1B	111	119	NRVMEKGSL	1032.54	MAX	7	4.899	70
apo_PTP1B	111	121	NRVMEKGSLKC	1263.64	0	9	0	0
apo_PTP1B	111	121	NRVMEKGSLKC	1263.64	30	9	6.458	71.8
apo_PTP1B	111	121	NRVMEKGSLKC	1263.64	100	9	6.518	72.4
apo_PTP1B	111	121	NRVMEKGSLKC	1263.64	300	9	6.521	72.5
apo_PTP1B	111	121	NRVMEKGSLKC	1263.64	1000	9	6.451	71.7
apo_PTP1B	111	121	NRVMEKGSLKC	1263.64	3000	9	6.45	71.7
apo_PTP1B	111	121	NRVMEKGSLKC	1263.64	10000	9	6.529	72.5
apo_PTP1B	111	121	NRVMEKGSLKC	1263.64	MAX	9	6.57	73
apo_PTP1B	111	124	NRVMEKGSLKCAQY	1625.8	0	12	0	0
apo_PTP1B	111	124	NRVMEKGSLKCAQY	1625.8	30	12	8.505	70.9
apo_PTP1B	111	124	NRVMEKGSLKCAQY	1625.8	100	12	8.573	71.4
apo_PTP1B	111	124	NRVMEKGSLKCAQY	1625.8	300	12	8.968	74.7
apo_PTP1B	111	124	NRVMEKGSLKCAQY	1625.8	1000	12	9.115	76
apo_PTP1B	111	124	NRVMEKGSLKCAQY	1625.8	3000	12	9.092	75.8
apo_PTP1B	111	124	NRVMEKGSLKCAQY	1625.8	10000	12	9.195	76.6
apo_PTP1B	111	124	NRVMEKGSLKCAQY	1625.8	MAX	12	5.038	42
apo_PTP1B	111	132	NRVMEKGSLKCAQYWPQKEEKE	2680.31	0	19	0	0
apo_PTP1B	111	132	NRVMEKGSLKCAQYWPQKEEKE	2680.31	30	19	11.582	61
apo_PTP1B	111	132	NRVMEKGSLKCAQYWPQKEEKE	2680.31	100	19	11.873	62.5
apo_PTP1B	111	132	NRVMEKGSLKCAQYWPQKEEKE	2680.31	300	19	12.441	65.5
apo_PTP1B	111	132	NRVMEKGSLKCAQYWPQKEEKE	2680.31	1000	19	12.659	66.6
apo_PTP1B	111	132	NRVMEKGSLKCAQYWPQKEEKE	2680.31	3000	19	12.629	66.5
apo_PTP1B	111	132	NRVMEKGSLKCAQYWPQKEEKE	2680.31	10000	19	12.781	67.3
apo_PTP1B	111	132	NRVMEKGSLKCAQYWPQKEEKE	2680.31	MAX	19	15.585	82
apo_PTP1B	111	133	NRVMEKGSLKCAQYWPQKEEKEM	2811.35	0	20	0	0
apo_PTP1B	111	133	NRVMEKGSLKCAQYWPQKEEKEM	2811.35	30	20	11.179	55.9
apo_PTP1B	111	133	NRVMEKGSLKCAQYWPQKEEKEM	2811.35	100	20	11.505	57.5
apo_PTP1B	111	133	NRVMEKGSLKCAQYWPQKEEKEM	2811.35	300	20	12.232	61.2
apo_PTP1B	111	133	NRVMEKGSLKCAQYWPQKEEKEM	2811.35	1000	20	12.498	62.5
apo_PTP1B	111	133	NRVMEKGSLKCAQYWPQKEEKEM	2811.35	3000	20	12.63	63.2
apo_PTP1B	111	133	NRVMEKGSLKCAQYWPQKEEKEM	2811.35	10000	20	13.158	65.8
apo_PTP1B	111	133	NRVMEKGSLKCAQYWPQKEEKEM	2811.35	MAX	20	16.839	84.2
apo_PTP1B	111	135	NRVMEKGSLKCAQYWPQKEEKEMIF	3071.5	0	22	0	0
apo_PTP1B	111	135	NRVMEKGSLKCAQYWPQKEEKEMIF	3071.5	30	22	11.023	50.1
apo_PTP1B	111	135	NRVMEKGSLKCAQYWPQKEEKEMIF	3071.5	100	22	11.538	52.4
apo_PTP1B	111	135	NRVMEKGSLKCAQYWPQKEEKEMIF	3071.5	300	22	12.554	57.1
apo_PTP1B	111	135	NRVMEKGSLKCAQYWPQKEEKEMIF	3071.5	1000	22	12.879	58.5
apo_PTP1B	111	135	NRVMEKGSLKCAQYWPQKEEKEMIF	3071.5	3000	22	13.038	59.3
apo_PTP1B	111	135	NRVMEKGSLKCAQYWPQKEEKEMIF	3071.5	10000	22	13.56	61.6
apo_PTP1B	111	135	NRVMEKGSLKCAQYWPQKEEKEMIF	3071.5	MAX	22	17.987	81.8
apo_PTP1B	111	136	NRVMEKGSLKCAQYWPQKEEKEMIFE	3200.55	0	23	0	0
apo_PTP1B	111	136	NRVMEKGSLKCAQYWPQKEEKEMIFE	3200.55	30	23	11.46	49.8
apo_PTP1B	111	136	NRVMEKGSLKCAQYWPQKEEKEMIFE	3200.55	100	23	11.903	51.8
apo_PTP1B	111	136	NRVMEKGSLKCAQYWPQKEEKEMIFE	3200.55	300	23	12.974	56.4
apo_PTP1B	111	136	NRVMEKGSLKCAQYWPQKEEKEMIFE	3200.55	1000	23	13.333	58
apo_PTP1B	111	136	NRVMEKGSLKCAQYWPQKEEKEMIFE	3200.55	3000	23	13.446	58.5
apo_PTP1B	111	136	NRVMEKGSLKCAQYWPQKEEKEMIFE	3200.55	10000	23	13.939	60.6
apo_PTP1B	111	136	NRVMEKGSLKCAQYWPQKEEKEMIFE	3200.55	MAX	23	18.43	80.1
apo_PTP1B	116	137	KGSLKCAQYWPQKEEKEMIFED	2686.28	0	19	0	0
apo_PTP1B	116	137	KGSLKCAQYWPQKEEKEMIFED	2686.28	30	19	6.95	36.6
apo_PTP1B	116	137	KGSLKCAQYWPQKEEKEMIFED	2686.28	100	19	7.274	38.3
apo_PTP1B	116	137	KGSLKCAQYWPQKEEKEMIFED	2686.28	300	19	7.684	40.4
apo_PTP1B	116	137	KGSLKCAQYWPQKEEKEMIFED	2686.28	1000	19	7.855	41.3
apo_PTP1B	116	137	KGSLKCAQYWPQKEEKEMIFED	2686.28	3000	19	7.817	41.1
apo_PTP1B	116	137	KGSLKCAQYWPQKEEKEMIFED	2686.28	10000	19	7.676	40.4
apo_PTP1B	116	137	KGSLKCAQYWPQKEEKEMIFED	2686.28	MAX	19	0	0
apo_PTP1B	117	130	GSLKCAQYWPQKEE	1665.78	0	11	0	0
apo_PTP1B	117	130	GSLKCAQYWPQKEE	1665.78	30	11	5.289	48.1
apo_PTP1B	117	130	GSLKCAQYWPQKEE	1665.78	100	11	5.621	51.1
apo_PTP1B	117	130	GSLKCAQYWPQKEE	1665.78	300	11	6.142	55.8
apo_PTP1B	117	130	GSLKCAQYWPQKEE	1665.78	1000	11	6.338	57.6
apo_PTP1B	117	130	GSLKCAQYWPQKEE	1665.78	3000	11	6.363	57.8
apo_PTP1B	117	130	GSLKCAQYWPQKEE	1665.78	10000	11	6.521	59.3
apo_PTP1B	117	130	GSLKCAQYWPQKEE	1665.78	MAX	11	8.164	74.2
apo_PTP1B	119	128	LKCAQYWPQK	1263.64	0	7	0	0
apo_PTP1B	119	128	LKCAQYWPQK	1263.64	30	7	6.456	92.2
apo_PTP1B	119	128	LKCAQYWPQK	1263.64	100	7	6.52	93.1
apo_PTP1B	119	128	LKCAQYWPQK	1263.64	300	7	6.461	92.3
apo_PTP1B	119	128	LKCAQYWPQK	1263.64	1000	7	6.485	92.6
apo_PTP1B	119	128	LKCAQYWPQK	1263.64	3000	7	6.438	92
apo_PTP1B	119	128	LKCAQYWPQK	1263.64	10000	7	6.52	93.1
apo_PTP1B	119	128	LKCAQYWPQK	1263.64	MAX	7	6.725	96.1
apo_PTP1B	120	132	KCAQYWPQKEEKE	1665.78	0	10	0	0
apo_PTP1B	120	132	KCAQYWPQKEEKE	1665.78	30	10	5.29	52.9
apo_PTP1B	120	132	KCAQYWPQKEEKE	1665.78	100	10	5.621	56.2
apo_PTP1B	120	132	KCAQYWPQKEEKE	1665.78	300	10	6.142	61.4
apo_PTP1B	120	132	KCAQYWPQKEEKE	1665.78	1000	10	6.339	63.4
apo_PTP1B	120	132	KCAQYWPQKEEKE	1665.78	3000	10	6.356	63.6
apo_PTP1B	120	132	KCAQYWPQKEEKE	1665.78	10000	10	6.517	65.2
apo_PTP1B	120	132	KCAQYWPQKEEKE	1665.78	MAX	10	8.132	81.3
apo_PTP1B	120	133	KCAQYWPQKEEKEM	1796.82	0	11	0	0
apo_PTP1B	120	133	KCAQYWPQKEEKEM	1796.82	30	11	5.208	47.3
apo_PTP1B	120	133	KCAQYWPQKEEKEM	1796.82	100	11	5.533	50.3
apo_PTP1B	120	133	KCAQYWPQKEEKEM	1796.82	300	11	6.106	55.5
apo_PTP1B	120	133	KCAQYWPQKEEKEM	1796.82	1000	11	6.392	58.1
apo_PTP1B	120	133	KCAQYWPQKEEKEM	1796.82	3000	11	6.645	60.4
apo_PTP1B	120	133	KCAQYWPQKEEKEM	1796.82	10000	11	7.024	63.9
apo_PTP1B	120	133	KCAQYWPQKEEKEM	1796.82	MAX	11	8.709	79.2
apo_PTP1B	120	135	KCAQYWPQKEEKEMIF	2056.98	0	13	0	0
apo_PTP1B	120	135	KCAQYWPQKEEKEMIF	2056.98	30	13	4.756	36.6
apo_PTP1B	120	135	KCAQYWPQKEEKEMIF	2056.98	100	13	5.265	40.5
apo_PTP1B	120	135	KCAQYWPQKEEKEMIF	2056.98	300	13	6.158	47.4
apo_PTP1B	120	135	KCAQYWPQKEEKEMIF	2056.98	1000	13	6.495	50
apo_PTP1B	120	135	KCAQYWPQKEEKEMIF	2056.98	3000	13	6.723	51.7
apo_PTP1B	120	135	KCAQYWPQKEEKEMIF	2056.98	10000	13	7.172	55.2
apo_PTP1B	120	135	KCAQYWPQKEEKEMIF	2056.98	MAX	13	10.037	77.2
apo_PTP1B	120	136	KCAQYWPQKEEKEMIFE	2186.02	0	14	0	0
apo_PTP1B	120	136	KCAQYWPQKEEKEMIFE	2186.02	30	14	5.707	40.8
apo_PTP1B	120	136	KCAQYWPQKEEKEMIFE	2186.02	100	14	6.111	43.7
apo_PTP1B	120	136	KCAQYWPQKEEKEMIFE	2186.02	300	14	7.15	51.1
apo_PTP1B	120	136	KCAQYWPQKEEKEMIFE	2186.02	1000	14	7.521	53.7
apo_PTP1B	120	136	KCAQYWPQKEEKEMIFE	2186.02	3000	14	7.555	54
apo_PTP1B	120	136	KCAQYWPQKEEKEMIFE	2186.02	10000	14	8.086	57.8
apo_PTP1B	120	136	KCAQYWPQKEEKEMIFE	2186.02	MAX	14	11.111	79.4
apo_PTP1B	122	132	AQYWPQKEEKE	1434.68	0	8	0	0
apo_PTP1B	122	132	AQYWPQKEEKE	1434.68	30	8	4.082	51
apo_PTP1B	122	132	AQYWPQKEEKE	1434.68	100	8	4.419	55.2
apo_PTP1B	122	132	AQYWPQKEEKE	1434.68	300	8	4.891	61.1
apo_PTP1B	122	132	AQYWPQKEEKE	1434.68	1000	8	5.1	63.8
apo_PTP1B	122	132	AQYWPQKEEKE	1434.68	3000	8	5.143	64.3
apo_PTP1B	122	132	AQYWPQKEEKE	1434.68	10000	8	5.262	65.8
apo_PTP1B	122	132	AQYWPQKEEKE	1434.68	MAX	8	0	0
apo_PTP1B	122	135	AQYWPQKEEKEMIF	1825.87	0	11	0	0
apo_PTP1B	122	135	AQYWPQKEEKEMIF	1825.87	30	11	3.691	33.6
apo_PTP1B	122	135	AQYWPQKEEKEMIF	1825.87	100	11	4.203	38.2
apo_PTP1B	122	135	AQYWPQKEEKEMIF	1825.87	300	11	5.06	46
apo_PTP1B	122	135	AQYWPQKEEKEMIF	1825.87	1000	11	5.415	49.2
apo_PTP1B	122	135	AQYWPQKEEKEMIF	1825.87	3000	11	5.64	51.3
apo_PTP1B	122	135	AQYWPQKEEKEMIF	1825.87	10000	11	6.051	55
apo_PTP1B	122	135	AQYWPQKEEKEMIF	1825.87	MAX	11	8.505	77.3
apo_PTP1B	122	136	AQYWPQKEEKEMIFE	1954.91	0	12	0	0
apo_PTP1B	122	136	AQYWPQKEEKEMIFE	1954.91	30	12	4.365	36.4
apo_PTP1B	122	136	AQYWPQKEEKEMIFE	1954.91	100	12	4.828	40.2
apo_PTP1B	122	136	AQYWPQKEEKEMIFE	1954.91	300	12	5.639	47
apo_PTP1B	122	136	AQYWPQKEEKEMIFE	1954.91	1000	12	5.909	49.2
apo_PTP1B	122	136	AQYWPQKEEKEMIFE	1954.91	3000	12	6.124	51
apo_PTP1B	122	136	AQYWPQKEEKEMIFE	1954.91	10000	12	6.578	54.8
apo_PTP1B	122	136	AQYWPQKEEKEMIFE	1954.91	MAX	12	9.119	76
apo_PTP1B	125	143	WPQKEEKEMIFEDTNLKLT	2378.18	0	17	0	0
apo_PTP1B	125	143	WPQKEEKEMIFEDTNLKLT	2378.18	30	17	3.611	21.2
apo_PTP1B	125	143	WPQKEEKEMIFEDTNLKLT	2378.18	100	17	4.176	24.6
apo_PTP1B	125	143	WPQKEEKEMIFEDTNLKLT	2378.18	300	17	5.031	29.6
apo_PTP1B	125	143	WPQKEEKEMIFEDTNLKLT	2378.18	1000	17	5.404	31.8
apo_PTP1B	125	143	WPQKEEKEMIFEDTNLKLT	2378.18	3000	17	5.653	33.3
apo_PTP1B	125	143	WPQKEEKEMIFEDTNLKLT	2378.18	10000	17	5.925	34.9
apo_PTP1B	125	143	WPQKEEKEMIFEDTNLKLT	2378.18	MAX	17	11.615	68.3
apo_PTP1B	133	140	MIFEDTNL	981.448	0	6	0	0
apo_PTP1B	133	140	MIFEDTNL	981.448	30	6	2.56	42.7
apo_PTP1B	133	140	MIFEDTNL	981.448	100	6	2.536	42.3
apo_PTP1B	133	140	MIFEDTNL	981.448	300	6	2.494	41.6
apo_PTP1B	133	140	MIFEDTNL	981.448	1000	6	2.542	42.4
apo_PTP1B	133	140	MIFEDTNL	981.448	3000	6	2.537	42.3
apo_PTP1B	133	140	MIFEDTNL	981.448	10000	6	2.625	43.8
apo_PTP1B	133	140	MIFEDTNL	981.448	MAX	6	4.651	77.5
apo_PTP1B	133	142	MIFEDTNLKL	1222.63	0	8	0	0
apo_PTP1B	133	142	MIFEDTNLKL	1222.63	30	8	1.644	20.6
apo_PTP1B	133	142	MIFEDTNLKL	1222.63	100	8	1.663	20.8
apo_PTP1B	133	142	MIFEDTNLKL	1222.63	300	8	1.724	21.6
apo_PTP1B	133	142	MIFEDTNLKL	1222.63	1000	8	1.758	22
apo_PTP1B	133	142	MIFEDTNLKL	1222.63	3000	8	1.705	21.3
apo_PTP1B	133	142	MIFEDTNLKL	1222.63	10000	8	1.765	22.1
apo_PTP1B	133	142	MIFEDTNLKL	1222.63	MAX	8	4.566	57.1
apo_PTP1B	134	139	IFEDTN	737.323	0	4	0	0
apo_PTP1B	134	139	IFEDTN	737.323	30	4	1.867	46.7
apo_PTP1B	134	139	IFEDTN	737.323	100	4	1.909	47.7
apo_PTP1B	134	139	IFEDTN	737.323	300	4	1.822	45.6
apo_PTP1B	134	139	IFEDTN	737.323	1000	4	1.785	44.6
apo_PTP1B	134	139	IFEDTN	737.323	3000	4	1.778	44.5
apo_PTP1B	134	139	IFEDTN	737.323	10000	4	1.816	45.4
apo_PTP1B	134	139	IFEDTN	737.323	MAX	4	2.838	70.9
apo_PTP1B	134	140	IFEDTNL	850.407	0	5	0	0
apo_PTP1B	134	140	IFEDTNL	850.407	30	5	2.554	51.1
apo_PTP1B	134	140	IFEDTNL	850.407	100	5	2.553	51.1
apo_PTP1B	134	140	IFEDTNL	850.407	300	5	2.583	51.7
apo_PTP1B	134	140	IFEDTNL	850.407	1000	5	2.557	51.1
apo_PTP1B	134	140	IFEDTNL	850.407	3000	5	2.521	50.4
apo_PTP1B	134	140	IFEDTNL	850.407	10000	5	2.563	51.3
apo_PTP1B	134	140	IFEDTNL	850.407	MAX	5	3.601	72
apo_PTP1B	134	142	IFEDTNLKL	1091.59	0	7	0	0
apo_PTP1B	134	142	IFEDTNLKL	1091.59	30	7	2.062	29.5
apo_PTP1B	134	142	IFEDTNLKL	1091.59	100	7	2.045	29.2
apo_PTP1B	134	142	IFEDTNLKL	1091.59	300	7	2.094	29.9
apo_PTP1B	134	142	IFEDTNLKL	1091.59	1000	7	2.124	30.3
apo_PTP1B	134	142	IFEDTNLKL	1091.59	3000	7	2.111	30.2
apo_PTP1B	134	142	IFEDTNLKL	1091.59	10000	7	2.157	30.8
apo_PTP1B	134	142	IFEDTNLKL	1091.59	MAX	7	4.815	68.8
apo_PTP1B	135	140	FEDTNL	737.323	0	4	0	0
apo_PTP1B	135	140	FEDTNL	737.323	30	4	1.867	46.7
apo_PTP1B	135	140	FEDTNL	737.323	100	4	1.909	47.7
apo_PTP1B	135	140	FEDTNL	737.323	300	4	1.822	45.6
apo_PTP1B	135	140	FEDTNL	737.323	1000	4	1.785	44.6
apo_PTP1B	135	140	FEDTNL	737.323	3000	4	1.778	44.5
apo_PTP1B	135	140	FEDTNL	737.323	10000	4	1.816	45.4
apo_PTP1B	135	140	FEDTNL	737.323	MAX	4	2.838	70.9
apo_PTP1B	137	164	DTNLKLTLISEDIKSYYTVRQLELENLT	3311.75	0	26	0	0
apo_PTP1B	137	164	DTNLKLTLISEDIKSYYTVRQLELENLT	3311.75	30	26	3.447	13.3
apo_PTP1B	137	164	DTNLKLTLISEDIKSYYTVRQLELENLT	3311.75	100	26	3.731	14.4
apo_PTP1B	137	164	DTNLKLTLISEDIKSYYTVRQLELENLT	3311.75	300	26	4.2	16.2
apo_PTP1B	137	164	DTNLKLTLISEDIKSYYTVRQLELENLT	3311.75	1000	26	4.906	18.9
apo_PTP1B	137	164	DTNLKLTLISEDIKSYYTVRQLELENLT	3311.75	3000	26	6.273	24.1
apo_PTP1B	137	164	DTNLKLTLISEDIKSYYTVRQLELENLT	3311.75	10000	26	8.855	34.1
apo_PTP1B	137	164	DTNLKLTLISEDIKSYYTVRQLELENLT	3311.75	MAX	26	18.735	72.1
apo_PTP1B	139	141	NLK	373.233	0	1	0	0
apo_PTP1B	139	141	NLK	373.233	30	1	0.021	2.1
apo_PTP1B	139	141	NLK	373.233	100	1	0.024	2.4
apo_PTP1B	139	141	NLK	373.233	300	1	0.016	1.6
apo_PTP1B	139	141	NLK	373.233	1000	1	0.012	1.2
apo_PTP1B	139	141	NLK	373.233	3000	1	0.007	0.7
apo_PTP1B	139	141	NLK	373.233	10000	1	0.017	1.7
apo_PTP1B	139	141	NLK	373.233	MAX	1	0	0
apo_PTP1B	141	147	KLTLISE	802.48	0	5	0	0
apo_PTP1B	141	147	KLTLISE	802.48	30	5	0.854	17.1
apo_PTP1B	141	147	KLTLISE	802.48	100	5	0.861	17.2
apo_PTP1B	141	147	KLTLISE	802.48	300	5	0.868	17.4
apo_PTP1B	141	147	KLTLISE	802.48	1000	5	0.89	17.8
apo_PTP1B	141	147	KLTLISE	802.48	3000	5	0.957	19.1
apo_PTP1B	141	147	KLTLISE	802.48	10000	5	1.172	23.4
apo_PTP1B	141	147	KLTLISE	802.48	MAX	5	3.361	67.2
apo_PTP1B	142	159	LTLISEDIKSYYTVRQLE	2170.15	0	16	0	0
apo_PTP1B	142	159	LTLISEDIKSYYTVRQLE	2170.15	30	16	3.198	20
apo_PTP1B	142	159	LTLISEDIKSYYTVRQLE	2170.15	100	16	3.233	20.2
apo_PTP1B	142	159	LTLISEDIKSYYTVRQLE	2170.15	300	16	3.367	21
apo_PTP1B	142	159	LTLISEDIKSYYTVRQLE	2170.15	1000	16	3.561	22.3
apo_PTP1B	142	159	LTLISEDIKSYYTVRQLE	2170.15	3000	16	3.891	24.3
apo_PTP1B	142	159	LTLISEDIKSYYTVRQLE	2170.15	10000	16	4.609	28.8
apo_PTP1B	142	159	LTLISEDIKSYYTVRQLE	2170.15	MAX	16	9.859	61.6
apo_PTP1B	143	151	TLISEDIKS	1004.54	0	7	0	0
apo_PTP1B	143	151	TLISEDIKS	1004.54	30	7	2.518	36
apo_PTP1B	143	151	TLISEDIKS	1004.54	100	7	2.54	36.3
apo_PTP1B	143	151	TLISEDIKS	1004.54	300	7	2.593	37
apo_PTP1B	143	151	TLISEDIKS	1004.54	1000	7	2.682	38.3
apo_PTP1B	143	151	TLISEDIKS	1004.54	3000	7	2.84	40.6
apo_PTP1B	143	151	TLISEDIKS	1004.54	10000	7	3.281	46.9
apo_PTP1B	143	151	TLISEDIKS	1004.54	MAX	7	4.539	64.8
apo_PTP1B	143	152	TLISEDIKSY	1167.6	0	8	0	0
apo_PTP1B	143	152	TLISEDIKSY	1167.6	30	8	3.088	38.6
apo_PTP1B	143	152	TLISEDIKSY	1167.6	100	8	3.156	39.4
apo_PTP1B	143	152	TLISEDIKSY	1167.6	300	8	3.208	40.1
apo_PTP1B	143	152	TLISEDIKSY	1167.6	1000	8	3.275	40.9
apo_PTP1B	143	152	TLISEDIKSY	1167.6	3000	8	3.428	42.8
apo_PTP1B	143	152	TLISEDIKSY	1167.6	10000	8	3.876	48.5
apo_PTP1B	143	152	TLISEDIKSY	1167.6	MAX	8	6.36	79.5
apo_PTP1B	143	160	TLISEDIKSYYTVRQLEL	2170.15	0	16	0	0
apo_PTP1B	143	160	TLISEDIKSYYTVRQLEL	2170.15	30	16	3.195	20
apo_PTP1B	143	160	TLISEDIKSYYTVRQLEL	2170.15	100	16	3.23	20.2
apo_PTP1B	143	160	TLISEDIKSYYTVRQLEL	2170.15	300	16	3.364	21
apo_PTP1B	143	160	TLISEDIKSYYTVRQLEL	2170.15	1000	16	3.558	22.2
apo_PTP1B	143	160	TLISEDIKSYYTVRQLEL	2170.15	3000	16	3.888	24.3
apo_PTP1B	143	160	TLISEDIKSYYTVRQLEL	2170.15	10000	16	4.606	28.8
apo_PTP1B	143	160	TLISEDIKSYYTVRQLEL	2170.15	MAX	16	9.856	61.6
apo_PTP1B	143	162	TLISEDIKSYYTVRQLELEN	2413.24	0	18	0	0
apo_PTP1B	143	162	TLISEDIKSYYTVRQLELEN	2413.24	30	18	1.771	9.8
apo_PTP1B	143	162	TLISEDIKSYYTVRQLELEN	2413.24	100	18	2.069	11.5
apo_PTP1B	143	162	TLISEDIKSYYTVRQLELEN	2413.24	300	18	2.597	14.4
apo_PTP1B	143	162	TLISEDIKSYYTVRQLELEN	2413.24	1000	18	3.12	17.3
apo_PTP1B	143	162	TLISEDIKSYYTVRQLELEN	2413.24	3000	18	3.746	20.8
apo_PTP1B	143	162	TLISEDIKSYYTVRQLELEN	2413.24	10000	18	4.965	27.6
apo_PTP1B	143	162	TLISEDIKSYYTVRQLELEN	2413.24	MAX	18	12.433	69.1
apo_PTP1B	143	165	TLISEDIKSYYTVRQLELENLTT	2728.42	0	21	0	0
apo_PTP1B	143	165	TLISEDIKSYYTVRQLELENLTT	2728.42	30	21	4.229	20.1
apo_PTP1B	143	165	TLISEDIKSYYTVRQLELENLTT	2728.42	100	21	4.567	21.7
apo_PTP1B	143	165	TLISEDIKSYYTVRQLELENLTT	2728.42	300	21	5.44	25.9
apo_PTP1B	143	165	TLISEDIKSYYTVRQLELENLTT	2728.42	1000	21	6.229	29.7
apo_PTP1B	143	165	TLISEDIKSYYTVRQLELENLTT	2728.42	3000	21	7	33.3
apo_PTP1B	143	165	TLISEDIKSYYTVRQLELENLTT	2728.42	10000	21	8.489	40.4
apo_PTP1B	143	165	TLISEDIKSYYTVRQLELENLTT	2728.42	MAX	21	16.38	78
apo_PTP1B	144	159	LISEDIKSYYTVRQLE	1956.02	0	14	0	0
apo_PTP1B	144	159	LISEDIKSYYTVRQLE	1956.02	30	14	2.775	19.8
apo_PTP1B	144	159	LISEDIKSYYTVRQLE	1956.02	100	14	2.872	20.5
apo_PTP1B	144	159	LISEDIKSYYTVRQLE	1956.02	300	14	3.113	22.2
apo_PTP1B	144	159	LISEDIKSYYTVRQLE	1956.02	1000	14	3.226	23
apo_PTP1B	144	159	LISEDIKSYYTVRQLE	1956.02	3000	14	4.125	29.5
apo_PTP1B	144	159	LISEDIKSYYTVRQLE	1956.02	10000	14	4.439	31.7
apo_PTP1B	144	159	LISEDIKSYYTVRQLE	1956.02	MAX	14	9.136	65.3
apo_PTP1B	145	152	ISEDIKSY	953.471	0	6	0	0
apo_PTP1B	145	152	ISEDIKSY	953.471	30	6	3.256	54.3
apo_PTP1B	145	152	ISEDIKSY	953.471	100	6	3.306	55.1
apo_PTP1B	145	152	ISEDIKSY	953.471	300	6	3.364	56.1
apo_PTP1B	145	152	ISEDIKSY	953.471	1000	6	3.418	57
apo_PTP1B	145	152	ISEDIKSY	953.471	3000	6	3.564	59.4
apo_PTP1B	145	152	ISEDIKSY	953.471	10000	6	4.002	66.7
apo_PTP1B	145	152	ISEDIKSY	953.471	MAX	6	4.635	77.3
apo_PTP1B	145	157	ISEDIKSYYTVRQ	1600.81	0	11	0	0
apo_PTP1B	145	157	ISEDIKSYYTVRQ	1600.81	30	11	3.177	28.9
apo_PTP1B	145	157	ISEDIKSYYTVRQ	1600.81	100	11	3.073	27.9
apo_PTP1B	145	157	ISEDIKSYYTVRQ	1600.81	300	11	3.347	30.4
apo_PTP1B	145	157	ISEDIKSYYTVRQ	1600.81	1000	11	3.536	32.1
apo_PTP1B	145	157	ISEDIKSYYTVRQ	1600.81	3000	11	3.824	34.8
apo_PTP1B	145	157	ISEDIKSYYTVRQ	1600.81	10000	11	4.373	39.8
apo_PTP1B	145	157	ISEDIKSYYTVRQ	1600.81	MAX	11	8.519	77.4
apo_PTP1B	145	160	ISEDIKSYYTVRQLEL	1956.02	0	14	0	0
apo_PTP1B	145	160	ISEDIKSYYTVRQLEL	1956.02	30	14	2.775	19.8
apo_PTP1B	145	160	ISEDIKSYYTVRQLEL	1956.02	100	14	2.872	20.5
apo_PTP1B	145	160	ISEDIKSYYTVRQLEL	1956.02	300	14	3.113	22.2
apo_PTP1B	145	160	ISEDIKSYYTVRQLEL	1956.02	1000	14	3.226	23
apo_PTP1B	145	160	ISEDIKSYYTVRQLEL	1956.02	3000	14	4.125	29.5
apo_PTP1B	145	160	ISEDIKSYYTVRQLEL	1956.02	10000	14	4.439	31.7
apo_PTP1B	145	160	ISEDIKSYYTVRQLEL	1956.02	MAX	14	9.136	65.3
apo_PTP1B	145	161	ISEDIKSYYTVRQLELE	2085.06	0	15	0	0
apo_PTP1B	145	161	ISEDIKSYYTVRQLELE	2085.06	30	15	2.678	17.9
apo_PTP1B	145	161	ISEDIKSYYTVRQLELE	2085.06	100	15	3.463	23.1
apo_PTP1B	145	161	ISEDIKSYYTVRQLELE	2085.06	300	15	4.197	28
apo_PTP1B	145	161	ISEDIKSYYTVRQLELE	2085.06	1000	15	4.331	28.9
apo_PTP1B	145	161	ISEDIKSYYTVRQLELE	2085.06	3000	15	4.493	30
apo_PTP1B	145	161	ISEDIKSYYTVRQLELE	2085.06	10000	15	5.154	34.4
apo_PTP1B	145	161	ISEDIKSYYTVRQLELE	2085.06	MAX	15	0	0
apo_PTP1B	145	164	ISEDIKSYYTVRQLELENLT	2413.24	0	18	0	0
apo_PTP1B	145	164	ISEDIKSYYTVRQLELENLT	2413.24	30	18	1.773	9.8
apo_PTP1B	145	164	ISEDIKSYYTVRQLELENLT	2413.24	100	18	2.07	11.5
apo_PTP1B	145	164	ISEDIKSYYTVRQLELENLT	2413.24	300	18	2.585	14.4
apo_PTP1B	145	164	ISEDIKSYYTVRQLELENLT	2413.24	1000	18	3.122	17.3
apo_PTP1B	145	164	ISEDIKSYYTVRQLELENLT	2413.24	3000	18	3.748	20.8
apo_PTP1B	145	164	ISEDIKSYYTVRQLELENLT	2413.24	10000	18	4.967	27.6
apo_PTP1B	145	164	ISEDIKSYYTVRQLELENLT	2413.24	MAX	18	12.434	69.1
apo_PTP1B	146	158	SEDIKSYYTVRQL	1600.81	0	11	0	0
apo_PTP1B	146	158	SEDIKSYYTVRQL	1600.81	30	11	3.177	28.9
apo_PTP1B	146	158	SEDIKSYYTVRQL	1600.81	100	11	3.073	27.9
apo_PTP1B	146	158	SEDIKSYYTVRQL	1600.81	300	11	3.347	30.4
apo_PTP1B	146	158	SEDIKSYYTVRQL	1600.81	1000	11	3.536	32.1
apo_PTP1B	146	158	SEDIKSYYTVRQL	1600.81	3000	11	3.824	34.8
apo_PTP1B	146	158	SEDIKSYYTVRQL	1600.81	10000	11	4.373	39.8
apo_PTP1B	146	158	SEDIKSYYTVRQL	1600.81	MAX	11	8.519	77.4
apo_PTP1B	146	159	SEDIKSYYTVRQLE	1729.85	0	12	0	0
apo_PTP1B	146	159	SEDIKSYYTVRQLE	1729.85	30	12	2.495	20.8
apo_PTP1B	146	159	SEDIKSYYTVRQLE	1729.85	100	12	3.197	26.6
apo_PTP1B	146	159	SEDIKSYYTVRQLE	1729.85	300	12	3.81	31.8
apo_PTP1B	146	159	SEDIKSYYTVRQLE	1729.85	1000	12	3.933	32.8
apo_PTP1B	146	159	SEDIKSYYTVRQLE	1729.85	3000	12	4.063	33.9
apo_PTP1B	146	159	SEDIKSYYTVRQLE	1729.85	10000	12	4.624	38.5
apo_PTP1B	146	159	SEDIKSYYTVRQLE	1729.85	MAX	12	7.828	65.2
apo_PTP1B	147	158	EDIKSYYTVRQL	1513.78	0	10	0	0
apo_PTP1B	147	158	EDIKSYYTVRQL	1513.78	30	10	1.492	14.9
apo_PTP1B	147	158	EDIKSYYTVRQL	1513.78	100	10	1.524	15.2
apo_PTP1B	147	158	EDIKSYYTVRQL	1513.78	300	10	1.615	16.1
apo_PTP1B	147	158	EDIKSYYTVRQL	1513.78	1000	10	1.858	18.6
apo_PTP1B	147	158	EDIKSYYTVRQL	1513.78	3000	10	2.32	23.2
apo_PTP1B	147	158	EDIKSYYTVRQL	1513.78	10000	10	2.994	29.9
apo_PTP1B	147	158	EDIKSYYTVRQL	1513.78	MAX	10	7.681	76.8
apo_PTP1B	148	157	DIKSYYTVRQ	1271.65	0	8	0	0
apo_PTP1B	148	157	DIKSYYTVRQ	1271.65	30	8	1.972	24.6
apo_PTP1B	148	157	DIKSYYTVRQ	1271.65	100	8	2.013	25.2
apo_PTP1B	148	157	DIKSYYTVRQ	1271.65	300	8	2.126	26.6
apo_PTP1B	148	157	DIKSYYTVRQ	1271.65	1000	8	2.346	29.3
apo_PTP1B	148	157	DIKSYYTVRQ	1271.65	3000	8	2.801	35
apo_PTP1B	148	157	DIKSYYTVRQ	1271.65	10000	8	3.436	42.9
apo_PTP1B	148	157	DIKSYYTVRQ	1271.65	MAX	8	6.77	84.6
apo_PTP1B	148	159	DIKSYYTVRQLE	1513.78	0	10	0	0
apo_PTP1B	148	159	DIKSYYTVRQLE	1513.78	30	10	1.492	14.9
apo_PTP1B	148	159	DIKSYYTVRQLE	1513.78	100	10	1.524	15.2
apo_PTP1B	148	159	DIKSYYTVRQLE	1513.78	300	10	1.615	16.1
apo_PTP1B	148	159	DIKSYYTVRQLE	1513.78	1000	10	1.858	18.6
apo_PTP1B	148	159	DIKSYYTVRQLE	1513.78	3000	10	2.32	23.2
apo_PTP1B	148	159	DIKSYYTVRQLE	1513.78	10000	10	2.994	29.9
apo_PTP1B	148	159	DIKSYYTVRQLE	1513.78	MAX	10	7.681	76.8
apo_PTP1B	148	160	DIKSYYTVRQLEL	1626.86	0	11	0	0
apo_PTP1B	148	160	DIKSYYTVRQLEL	1626.86	30	11	1.711	15.6
apo_PTP1B	148	160	DIKSYYTVRQLEL	1626.86	100	11	1.742	15.8
apo_PTP1B	148	160	DIKSYYTVRQLEL	1626.86	300	11	1.86	16.9
apo_PTP1B	148	160	DIKSYYTVRQLEL	1626.86	1000	11	2.085	19
apo_PTP1B	148	160	DIKSYYTVRQLEL	1626.86	3000	11	2.511	22.8
apo_PTP1B	148	160	DIKSYYTVRQLEL	1626.86	10000	11	3.166	28.8
apo_PTP1B	148	160	DIKSYYTVRQLEL	1626.86	MAX	11	7.858	71.4
apo_PTP1B	148	162	DIKSYYTVRQLELEN	1869.95	0	13	0	0
apo_PTP1B	148	162	DIKSYYTVRQLELEN	1869.95	30	13	1.748	13.4
apo_PTP1B	148	162	DIKSYYTVRQLELEN	1869.95	100	13	1.797	13.8
apo_PTP1B	148	162	DIKSYYTVRQLELEN	1869.95	300	13	1.936	14.9
apo_PTP1B	148	162	DIKSYYTVRQLELEN	1869.95	1000	13	2.155	16.6
apo_PTP1B	148	162	DIKSYYTVRQLELEN	1869.95	3000	13	2.584	19.9
apo_PTP1B	148	162	DIKSYYTVRQLELEN	1869.95	10000	13	3.183	24.5
apo_PTP1B	148	162	DIKSYYTVRQLELEN	1869.95	MAX	13	9.47	72.8
apo_PTP1B	149	157	IKSYYTVRQ	1156.62	0	7	0	0
apo_PTP1B	149	157	IKSYYTVRQ	1156.62	30	7	1.699	24.3
apo_PTP1B	149	157	IKSYYTVRQ	1156.62	100	7	1.719	24.6
apo_PTP1B	149	157	IKSYYTVRQ	1156.62	300	7	1.809	25.8
apo_PTP1B	149	157	IKSYYTVRQ	1156.62	1000	7	1.964	28.1
apo_PTP1B	149	157	IKSYYTVRQ	1156.62	3000	7	2.213	31.6
apo_PTP1B	149	157	IKSYYTVRQ	1156.62	10000	7	2.493	35.6
apo_PTP1B	149	157	IKSYYTVRQ	1156.62	MAX	7	0	0
apo_PTP1B	149	160	IKSYYTVRQLEL	1511.83	0	10	0	0
apo_PTP1B	149	160	IKSYYTVRQLEL	1511.83	30	10	1.274	12.7
apo_PTP1B	149	160	IKSYYTVRQLEL	1511.83	100	10	1.265	12.7
apo_PTP1B	149	160	IKSYYTVRQLEL	1511.83	300	10	1.312	13.1
apo_PTP1B	149	160	IKSYYTVRQLEL	1511.83	1000	10	1.463	14.6
apo_PTP1B	149	160	IKSYYTVRQLEL	1511.83	3000	10	1.714	17.1
apo_PTP1B	149	160	IKSYYTVRQLEL	1511.83	10000	10	2.053	20.5
apo_PTP1B	149	160	IKSYYTVRQLEL	1511.83	MAX	10	3.46	34.6
apo_PTP1B	150	158	KSYYTVRQL	1156.62	0	7	0	0
apo_PTP1B	150	158	KSYYTVRQL	1156.62	30	7	1.699	24.3
apo_PTP1B	150	158	KSYYTVRQL	1156.62	100	7	1.719	24.6
apo_PTP1B	150	158	KSYYTVRQL	1156.62	300	7	1.809	25.8
apo_PTP1B	150	158	KSYYTVRQL	1156.62	1000	7	1.964	28.1
apo_PTP1B	150	158	KSYYTVRQL	1156.62	3000	7	2.213	31.6
apo_PTP1B	150	158	KSYYTVRQL	1156.62	10000	7	2.493	35.6
apo_PTP1B	150	158	KSYYTVRQL	1156.62	MAX	7	0	0
apo_PTP1B	150	166	KSYYTVRQLELENLTTQ	2085.07	0	15	0	0
apo_PTP1B	150	166	KSYYTVRQLELENLTTQ	2085.07	30	15	2.68	17.9
apo_PTP1B	150	166	KSYYTVRQLELENLTTQ	2085.07	100	15	3.47	23.1
apo_PTP1B	150	166	KSYYTVRQLELENLTTQ	2085.07	300	15	4.192	27.9
apo_PTP1B	150	166	KSYYTVRQLELENLTTQ	2085.07	1000	15	4.334	28.9
apo_PTP1B	150	166	KSYYTVRQLELENLTTQ	2085.07	3000	15	4.492	29.9
apo_PTP1B	150	166	KSYYTVRQLELENLTTQ	2085.07	10000	15	5.156	34.4
apo_PTP1B	150	166	KSYYTVRQLELENLTTQ	2085.07	MAX	15	0	0
apo_PTP1B	152	157	YYTVRQ	828.413	0	4	0	0
apo_PTP1B	152	157	YYTVRQ	828.413	30	4	0.296	7.4
apo_PTP1B	152	157	YYTVRQ	828.413	100	4	0.205	5.1
apo_PTP1B	152	157	YYTVRQ	828.413	300	4	0.205	5.1
apo_PTP1B	152	157	YYTVRQ	828.413	1000	4	0.319	8
apo_PTP1B	152	157	YYTVRQ	828.413	3000	4	0.364	9.1
apo_PTP1B	152	157	YYTVRQ	828.413	10000	4	0.255	6.4
apo_PTP1B	152	157	YYTVRQ	828.413	MAX	4	2.641	66
apo_PTP1B	152	160	YYTVRQLEL	1183.62	0	7	0	0
apo_PTP1B	152	160	YYTVRQLEL	1183.62	30	7	0.133	1.9
apo_PTP1B	152	160	YYTVRQLEL	1183.62	100	7	0.176	2.5
apo_PTP1B	152	160	YYTVRQLEL	1183.62	300	7	0.165	2.4
apo_PTP1B	152	160	YYTVRQLEL	1183.62	1000	7	0.136	1.9
apo_PTP1B	152	160	YYTVRQLEL	1183.62	3000	7	0.153	2.2
apo_PTP1B	152	160	YYTVRQLEL	1183.62	10000	7	0.182	2.6
apo_PTP1B	152	160	YYTVRQLEL	1183.62	MAX	7	3.792	54.2
apo_PTP1B	152	166	YYTVRQLELENLTTQ	1869.95	0	13	0	0
apo_PTP1B	152	166	YYTVRQLELENLTTQ	1869.95	30	13	1.748	13.4
apo_PTP1B	152	166	YYTVRQLELENLTTQ	1869.95	100	13	1.797	13.8
apo_PTP1B	152	166	YYTVRQLELENLTTQ	1869.95	300	13	1.936	14.9
apo_PTP1B	152	166	YYTVRQLELENLTTQ	1869.95	1000	13	2.155	16.6
apo_PTP1B	152	166	YYTVRQLELENLTTQ	1869.95	3000	13	2.584	19.9
apo_PTP1B	152	166	YYTVRQLELENLTTQ	1869.95	10000	13	3.183	24.5
apo_PTP1B	152	166	YYTVRQLELENLTTQ	1869.95	MAX	13	9.47	72.8
apo_PTP1B	153	159	YTVRQLE	907.476	0	5	0	0
apo_PTP1B	153	159	YTVRQLE	907.476	30	5	0.039	0.8
apo_PTP1B	153	159	YTVRQLE	907.476	100	5	0.025	0.5
apo_PTP1B	153	159	YTVRQLE	907.476	300	5	0.019	0.4
apo_PTP1B	153	159	YTVRQLE	907.476	1000	5	0.043	0.9
apo_PTP1B	153	159	YTVRQLE	907.476	3000	5	0.023	0.5
apo_PTP1B	153	159	YTVRQLE	907.476	10000	5	0.057	1.1
apo_PTP1B	153	159	YTVRQLE	907.476	MAX	5	2.18	43.6
apo_PTP1B	153	160	YTVRQLEL	1020.56	0	6	0	0
apo_PTP1B	153	160	YTVRQLEL	1020.56	30	6	0.124	2.1
apo_PTP1B	153	160	YTVRQLEL	1020.56	100	6	0.105	1.8
apo_PTP1B	153	160	YTVRQLEL	1020.56	300	6	0.113	1.9
apo_PTP1B	153	160	YTVRQLEL	1020.56	1000	6	0.109	1.8
apo_PTP1B	153	160	YTVRQLEL	1020.56	3000	6	0.102	1.7
apo_PTP1B	153	160	YTVRQLEL	1020.56	10000	6	0.145	2.4
apo_PTP1B	153	160	YTVRQLEL	1020.56	MAX	6	2.994	49.9
apo_PTP1B	153	162	YTVRQLELEN	1263.65	0	8	0	0
apo_PTP1B	153	162	YTVRQLELEN	1263.65	30	8	6.452	80.7
apo_PTP1B	153	162	YTVRQLELEN	1263.65	100	8	6.514	81.4
apo_PTP1B	153	162	YTVRQLELEN	1263.65	300	8	6.479	81
apo_PTP1B	153	162	YTVRQLELEN	1263.65	1000	8	6.441	80.5
apo_PTP1B	153	162	YTVRQLELEN	1263.65	3000	8	6.442	80.5
apo_PTP1B	153	162	YTVRQLELEN	1263.65	10000	8	6.521	81.5
apo_PTP1B	153	162	YTVRQLELEN	1263.65	MAX	8	6.96	87
apo_PTP1B	153	163	YTVRQLELENL	1376.73	0	9	0	0
apo_PTP1B	153	163	YTVRQLELENL	1376.73	30	9	7.187	79.9
apo_PTP1B	153	163	YTVRQLELENL	1376.73	100	9	7.223	80.3
apo_PTP1B	153	163	YTVRQLELENL	1376.73	300	9	7.23	80.3
apo_PTP1B	153	163	YTVRQLELENL	1376.73	1000	9	7.172	79.7
apo_PTP1B	153	163	YTVRQLELENL	1376.73	3000	9	7.109	79
apo_PTP1B	153	163	YTVRQLELENL	1376.73	10000	9	7.224	80.3
apo_PTP1B	153	163	YTVRQLELENL	1376.73	MAX	9	7.64	84.9
apo_PTP1B	154	160	TVRQLEL	857.497	0	5	0	0
apo_PTP1B	154	160	TVRQLEL	857.497	30	5	0.168	3.4
apo_PTP1B	154	160	TVRQLEL	857.497	100	5	0.17	3.4
apo_PTP1B	154	160	TVRQLEL	857.497	300	5	0.153	3.1
apo_PTP1B	154	160	TVRQLEL	857.497	1000	5	0.17	3.4
apo_PTP1B	154	160	TVRQLEL	857.497	3000	5	0.172	3.4
apo_PTP1B	154	160	TVRQLEL	857.497	10000	5	0.199	4
apo_PTP1B	154	160	TVRQLEL	857.497	MAX	5	0	0
apo_PTP1B	158	163	LELENL	729.391	0	4	0	0
apo_PTP1B	158	163	LELENL	729.391	30	4	0.111	2.8
apo_PTP1B	158	163	LELENL	729.391	100	4	0.112	2.8
apo_PTP1B	158	163	LELENL	729.391	300	4	0.109	2.7
apo_PTP1B	158	163	LELENL	729.391	1000	4	0.159	4
apo_PTP1B	158	163	LELENL	729.391	3000	4	0.278	6.9
apo_PTP1B	158	163	LELENL	729.391	10000	4	0.554	13.8
apo_PTP1B	158	163	LELENL	729.391	MAX	4	2.212	55.3
apo_PTP1B	158	174	LELENLTTQETREILHF	2085.07	0	15	0	0
apo_PTP1B	158	174	LELENLTTQETREILHF	2085.07	30	15	2.68	17.9
apo_PTP1B	158	174	LELENLTTQETREILHF	2085.07	100	15	3.47	23.1
apo_PTP1B	158	174	LELENLTTQETREILHF	2085.07	300	15	4.192	27.9
apo_PTP1B	158	174	LELENLTTQETREILHF	2085.07	1000	15	4.334	28.9
apo_PTP1B	158	174	LELENLTTQETREILHF	2085.07	3000	15	4.492	29.9
apo_PTP1B	158	174	LELENLTTQETREILHF	2085.07	10000	15	5.156	34.4
apo_PTP1B	158	174	LELENLTTQETREILHF	2085.07	MAX	15	0	0
apo_PTP1B	159	169	ELENLTTQETR	1332.65	0	9	0	0
apo_PTP1B	159	169	ELENLTTQETR	1332.65	30	9	2.922	32.5
apo_PTP1B	159	169	ELENLTTQETR	1332.65	100	9	3.781	42
apo_PTP1B	159	169	ELENLTTQETR	1332.65	300	9	4.482	49.8
apo_PTP1B	159	169	ELENLTTQETR	1332.65	1000	9	4.619	51.3
apo_PTP1B	159	169	ELENLTTQETR	1332.65	3000	9	4.783	53.2
apo_PTP1B	159	169	ELENLTTQETR	1332.65	10000	9	5.356	59.5
apo_PTP1B	159	169	ELENLTTQETR	1332.65	MAX	9	7.156	79.5
apo_PTP1B	160	170	LENLTTQETRE	1332.65	0	9	0	0
apo_PTP1B	160	170	LENLTTQETRE	1332.65	30	9	2.922	32.5
apo_PTP1B	160	170	LENLTTQETRE	1332.65	100	9	3.781	42
apo_PTP1B	160	170	LENLTTQETRE	1332.65	300	9	4.482	49.8
apo_PTP1B	160	170	LENLTTQETRE	1332.65	1000	9	4.619	51.3
apo_PTP1B	160	170	LENLTTQETRE	1332.65	3000	9	4.783	53.2
apo_PTP1B	160	170	LENLTTQETRE	1332.65	10000	9	5.356	59.5
apo_PTP1B	160	170	LENLTTQETRE	1332.65	MAX	9	7.156	79.5
apo_PTP1B	161	167	ENLTTQE	833.377	0	5	0	0
apo_PTP1B	161	167	ENLTTQE	833.377	30	5	1.227	24.5
apo_PTP1B	161	167	ENLTTQE	833.377	100	5	1.669	33.4
apo_PTP1B	161	167	ENLTTQE	833.377	300	5	1.998	40
apo_PTP1B	161	167	ENLTTQE	833.377	1000	5	2.157	43.1
apo_PTP1B	161	167	ENLTTQE	833.377	3000	5	2.416	48.3
apo_PTP1B	161	167	ENLTTQE	833.377	10000	5	2.971	59.4
apo_PTP1B	161	167	ENLTTQE	833.377	MAX	5	3.853	77.1
apo_PTP1B	161	170	ENLTTQETRE	1219.57	0	8	0	0
apo_PTP1B	161	170	ENLTTQETRE	1219.57	30	8	2.628	32.9
apo_PTP1B	161	170	ENLTTQETRE	1219.57	100	8	3.389	42.4
apo_PTP1B	161	170	ENLTTQETRE	1219.57	300	8	4.07	50.9
apo_PTP1B	161	170	ENLTTQETRE	1219.57	1000	8	4.23	52.9
apo_PTP1B	161	170	ENLTTQETRE	1219.57	3000	8	4.386	54.8
apo_PTP1B	161	170	ENLTTQETRE	1219.57	10000	8	4.881	61
apo_PTP1B	161	170	ENLTTQETRE	1219.57	MAX	8	6.152	76.9
apo_PTP1B	161	171	ENLTTQETREI	1332.65	0	9	0	0
apo_PTP1B	161	171	ENLTTQETREI	1332.65	30	9	2.922	32.5
apo_PTP1B	161	171	ENLTTQETREI	1332.65	100	9	3.781	42
apo_PTP1B	161	171	ENLTTQETREI	1332.65	300	9	4.482	49.8
apo_PTP1B	161	171	ENLTTQETREI	1332.65	1000	9	4.619	51.3
apo_PTP1B	161	171	ENLTTQETREI	1332.65	3000	9	4.783	53.2
apo_PTP1B	161	171	ENLTTQETREI	1332.65	10000	9	5.356	59.5
apo_PTP1B	161	171	ENLTTQETREI	1332.65	MAX	9	7.156	79.5
apo_PTP1B	161	174	ENLTTQETREILHF	1729.86	0	12	0	0
apo_PTP1B	161	174	ENLTTQETREILHF	1729.86	30	12	2.509	20.9
apo_PTP1B	161	174	ENLTTQETREILHF	1729.86	100	12	3.202	26.7
apo_PTP1B	161	174	ENLTTQETREILHF	1729.86	300	12	3.82	31.8
apo_PTP1B	161	174	ENLTTQETREILHF	1729.86	1000	12	3.945	32.9
apo_PTP1B	161	174	ENLTTQETREILHF	1729.86	3000	12	4.072	33.9
apo_PTP1B	161	174	ENLTTQETREILHF	1729.86	10000	12	4.64	38.7
apo_PTP1B	161	174	ENLTTQETREILHF	1729.86	MAX	12	7.831	65.3
apo_PTP1B	161	182	ENLTTQETREILHFHYTTWPDF	2777.31	0	19	0	0
apo_PTP1B	161	182	ENLTTQETREILHFHYTTWPDF	2777.31	30	19	4.512	23.7
apo_PTP1B	161	182	ENLTTQETREILHFHYTTWPDF	2777.31	100	19	5.537	29.1
apo_PTP1B	161	182	ENLTTQETREILHFHYTTWPDF	2777.31	300	19	6.727	35.4
apo_PTP1B	161	182	ENLTTQETREILHFHYTTWPDF	2777.31	1000	19	7.084	37.3
apo_PTP1B	161	182	ENLTTQETREILHFHYTTWPDF	2777.31	3000	19	7.271	38.3
apo_PTP1B	161	182	ENLTTQETREILHFHYTTWPDF	2777.31	10000	19	7.885	41.5
apo_PTP1B	161	182	ENLTTQETREILHFHYTTWPDF	2777.31	MAX	19	0	0
apo_PTP1B	161	190	ENLTTQETREILHFHYTTWPDFGVPESPAS	3501.65	0	25	0	0
apo_PTP1B	161	190	ENLTTQETREILHFHYTTWPDFGVPESPAS	3501.65	30	25	9.063	36.3
apo_PTP1B	161	190	ENLTTQETREILHFHYTTWPDFGVPESPAS	3501.65	100	25	10.135	40.5
apo_PTP1B	161	190	ENLTTQETREILHFHYTTWPDFGVPESPAS	3501.65	300	25	11.376	45.5
apo_PTP1B	161	190	ENLTTQETREILHFHYTTWPDFGVPESPAS	3501.65	1000	25	11.736	46.9
apo_PTP1B	161	190	ENLTTQETREILHFHYTTWPDFGVPESPAS	3501.65	3000	25	11.919	47.7
apo_PTP1B	161	190	ENLTTQETREILHFHYTTWPDFGVPESPAS	3501.65	10000	25	12.643	50.6
apo_PTP1B	161	190	ENLTTQETREILHFHYTTWPDFGVPESPAS	3501.65	MAX	25	0	0
apo_PTP1B	161	191	ENLTTQETREILHFHYTTWPDFGVPESPASF	3648.72	0	26	0	0
apo_PTP1B	161	191	ENLTTQETREILHFHYTTWPDFGVPESPASF	3648.72	30	26	8.736	33.6
apo_PTP1B	161	191	ENLTTQETREILHFHYTTWPDFGVPESPASF	3648.72	100	26	9.744	37.5
apo_PTP1B	161	191	ENLTTQETREILHFHYTTWPDFGVPESPASF	3648.72	300	26	12.008	46.2
apo_PTP1B	161	191	ENLTTQETREILHFHYTTWPDFGVPESPASF	3648.72	1000	26	12.148	46.7
apo_PTP1B	161	191	ENLTTQETREILHFHYTTWPDFGVPESPASF	3648.72	3000	26	12.253	47.1
apo_PTP1B	161	191	ENLTTQETREILHFHYTTWPDFGVPESPASF	3648.72	10000	26	12.821	49.3
apo_PTP1B	161	191	ENLTTQETREILHFHYTTWPDFGVPESPASF	3648.72	MAX	26	0	0
apo_PTP1B	162	173	NLTTQETREILH	1453.75	0	10	0	0
apo_PTP1B	162	173	NLTTQETREILH	1453.75	30	10	1.768	17.7
apo_PTP1B	162	173	NLTTQETREILH	1453.75	100	10	1.931	19.3
apo_PTP1B	162	173	NLTTQETREILH	1453.75	300	10	2.278	22.8
apo_PTP1B	162	173	NLTTQETREILH	1453.75	1000	10	2.478	24.8
apo_PTP1B	162	173	NLTTQETREILH	1453.75	3000	10	2.722	27.2
apo_PTP1B	162	173	NLTTQETREILH	1453.75	10000	10	3.152	31.5
apo_PTP1B	162	173	NLTTQETREILH	1453.75	MAX	10	8.391	83.9
apo_PTP1B	163	174	LTTQETREILHF	1486.78	0	10	0	0
apo_PTP1B	163	174	LTTQETREILHF	1486.78	30	10	1.648	16.5
apo_PTP1B	163	174	LTTQETREILHF	1486.78	100	10	2.025	20.3
apo_PTP1B	163	174	LTTQETREILHF	1486.78	300	10	2.424	24.2
apo_PTP1B	163	174	LTTQETREILHF	1486.78	1000	10	2.516	25.2
apo_PTP1B	163	174	LTTQETREILHF	1486.78	3000	10	2.583	25.8
apo_PTP1B	163	174	LTTQETREILHF	1486.78	10000	10	2.931	29.3
apo_PTP1B	163	174	LTTQETREILHF	1486.78	MAX	10	6.147	61.5
apo_PTP1B	164	174	TTQETREILHF	1373.69	0	9	0	0
apo_PTP1B	164	174	TTQETREILHF	1373.69	30	9	1.382	15.4
apo_PTP1B	164	174	TTQETREILHF	1373.69	100	9	1.632	18.1
apo_PTP1B	164	174	TTQETREILHF	1373.69	300	9	1.852	20.6
apo_PTP1B	164	174	TTQETREILHF	1373.69	1000	9	1.894	21
apo_PTP1B	164	174	TTQETREILHF	1373.69	3000	9	1.928	21.4
apo_PTP1B	164	174	TTQETREILHF	1373.69	10000	9	2.211	24.6
apo_PTP1B	164	174	TTQETREILHF	1373.69	MAX	9	3.697	41.1
apo_PTP1B	164	182	TTQETREILHFHYTTWPDF	2421.14	0	16	0	0
apo_PTP1B	164	182	TTQETREILHFHYTTWPDF	2421.14	30	16	3.006	18.8
apo_PTP1B	164	182	TTQETREILHFHYTTWPDF	2421.14	100	16	3.458	21.6
apo_PTP1B	164	182	TTQETREILHFHYTTWPDF	2421.14	300	16	3.958	24.7
apo_PTP1B	164	182	TTQETREILHFHYTTWPDF	2421.14	1000	16	4.209	26.3
apo_PTP1B	164	182	TTQETREILHFHYTTWPDF	2421.14	3000	16	4.305	26.9
apo_PTP1B	164	182	TTQETREILHFHYTTWPDF	2421.14	10000	16	4.572	28.6
apo_PTP1B	164	182	TTQETREILHFHYTTWPDF	2421.14	MAX	16	0	0
apo_PTP1B	164	186	TTQETREILHFHYTTWPDFGVPE	2803.32	0	19	0	0
apo_PTP1B	164	186	TTQETREILHFHYTTWPDFGVPE	2803.32	30	19	11.467	60.4
apo_PTP1B	164	186	TTQETREILHFHYTTWPDFGVPE	2803.32	100	19	11.979	63
apo_PTP1B	164	186	TTQETREILHFHYTTWPDFGVPE	2803.32	300	19	13.108	69
apo_PTP1B	164	186	TTQETREILHFHYTTWPDFGVPE	2803.32	1000	19	13.362	70.3
apo_PTP1B	164	186	TTQETREILHFHYTTWPDFGVPE	2803.32	3000	19	13.378	70.4
apo_PTP1B	164	186	TTQETREILHFHYTTWPDFGVPE	2803.32	10000	19	13.644	71.8
apo_PTP1B	164	186	TTQETREILHFHYTTWPDFGVPE	2803.32	MAX	19	18.516	97.5
apo_PTP1B	164	191	TTQETREILHFHYTTWPDFGVPESPASF	3292.55	0	23	0	0
apo_PTP1B	164	191	TTQETREILHFHYTTWPDFGVPESPASF	3292.55	30	23	8.744	38
apo_PTP1B	164	191	TTQETREILHFHYTTWPDFGVPESPASF	3292.55	100	23	9.444	41.1
apo_PTP1B	164	191	TTQETREILHFHYTTWPDFGVPESPASF	3292.55	300	23	10.225	44.5
apo_PTP1B	164	191	TTQETREILHFHYTTWPDFGVPESPASF	3292.55	1000	23	10.493	45.6
apo_PTP1B	164	191	TTQETREILHFHYTTWPDFGVPESPASF	3292.55	3000	23	10.474	45.5
apo_PTP1B	164	191	TTQETREILHFHYTTWPDFGVPESPASF	3292.55	10000	23	10.783	46.9
apo_PTP1B	164	191	TTQETREILHFHYTTWPDFGVPESPASF	3292.55	MAX	23	12.464	54.2
apo_PTP1B	168	174	TREILHF	914.497	0	5	0	0
apo_PTP1B	168	174	TREILHF	914.497	30	5	0.556	11.1
apo_PTP1B	168	174	TREILHF	914.497	100	5	0.562	11.2
apo_PTP1B	168	174	TREILHF	914.497	300	5	0.565	11.3
apo_PTP1B	168	174	TREILHF	914.497	1000	5	0.563	11.3
apo_PTP1B	168	174	TREILHF	914.497	3000	5	0.554	11.1
apo_PTP1B	168	174	TREILHF	914.497	10000	5	0.63	12.6
apo_PTP1B	168	174	TREILHF	914.497	MAX	5	3.061	61.2
apo_PTP1B	168	182	TREILHFHYTTWPDF	1961.94	0	12	0	0
apo_PTP1B	168	182	TREILHFHYTTWPDF	1961.94	30	12	2.396	20
apo_PTP1B	168	182	TREILHFHYTTWPDF	1961.94	100	12	2.68	22.3
apo_PTP1B	168	182	TREILHFHYTTWPDF	1961.94	300	12	3.155	26.3
apo_PTP1B	168	182	TREILHFHYTTWPDF	1961.94	1000	12	3.367	28.1
apo_PTP1B	168	182	TREILHFHYTTWPDF	1961.94	3000	12	3.423	28.5
apo_PTP1B	168	182	TREILHFHYTTWPDF	1961.94	10000	12	3.528	29.4
apo_PTP1B	168	182	TREILHFHYTTWPDF	1961.94	MAX	12	0	0
apo_PTP1B	168	190	TREILHFHYTTWPDFGVPESPAS	2686.28	0	18	0	0
apo_PTP1B	168	190	TREILHFHYTTWPDFGVPESPAS	2686.28	30	18	6.953	38.6
apo_PTP1B	168	190	TREILHFHYTTWPDFGVPESPAS	2686.28	100	18	7.228	40.2
apo_PTP1B	168	190	TREILHFHYTTWPDFGVPESPAS	2686.28	300	18	7.689	42.7
apo_PTP1B	168	190	TREILHFHYTTWPDFGVPESPAS	2686.28	1000	18	7.862	43.7
apo_PTP1B	168	190	TREILHFHYTTWPDFGVPESPAS	2686.28	3000	18	7.73	42.9
apo_PTP1B	168	190	TREILHFHYTTWPDFGVPESPAS	2686.28	10000	18	7.763	43.1
apo_PTP1B	168	190	TREILHFHYTTWPDFGVPESPAS	2686.28	MAX	18	0	0
apo_PTP1B	168	191	TREILHFHYTTWPDFGVPESPASF	2833.35	0	19	0	0
apo_PTP1B	168	191	TREILHFHYTTWPDFGVPESPASF	2833.35	30	19	7.781	41
apo_PTP1B	168	191	TREILHFHYTTWPDFGVPESPASF	2833.35	100	19	8.13	42.8
apo_PTP1B	168	191	TREILHFHYTTWPDFGVPESPASF	2833.35	300	19	8.682	45.7
apo_PTP1B	168	191	TREILHFHYTTWPDFGVPESPASF	2833.35	1000	19	8.874	46.7
apo_PTP1B	168	191	TREILHFHYTTWPDFGVPESPASF	2833.35	3000	19	8.866	46.7
apo_PTP1B	168	191	TREILHFHYTTWPDFGVPESPASF	2833.35	10000	19	9.03	47.5
apo_PTP1B	168	191	TREILHFHYTTWPDFGVPESPASF	2833.35	MAX	19	0	0
apo_PTP1B	169	182	REILHFHYTTWPDF	1860.89	0	11	0	0
apo_PTP1B	169	182	REILHFHYTTWPDF	1860.89	30	11	2.281	20.7
apo_PTP1B	169	182	REILHFHYTTWPDF	1860.89	100	11	2.569	23.4
apo_PTP1B	169	182	REILHFHYTTWPDF	1860.89	300	11	3.047	27.7
apo_PTP1B	169	182	REILHFHYTTWPDF	1860.89	1000	11	3.235	29.4
apo_PTP1B	169	182	REILHFHYTTWPDF	1860.89	3000	11	3.323	30.2
apo_PTP1B	169	182	REILHFHYTTWPDF	1860.89	10000	11	3.37	30.6
apo_PTP1B	169	182	REILHFHYTTWPDF	1860.89	MAX	11	0	0
apo_PTP1B	169	191	REILHFHYTTWPDFGVPESPASF	2732.3	0	18	0	0
apo_PTP1B	169	191	REILHFHYTTWPDFGVPESPASF	2732.3	30	18	7.622	42.3
apo_PTP1B	169	191	REILHFHYTTWPDFGVPESPASF	2732.3	100	18	7.958	44.2
apo_PTP1B	169	191	REILHFHYTTWPDFGVPESPASF	2732.3	300	18	8.459	47
apo_PTP1B	169	191	REILHFHYTTWPDFGVPESPASF	2732.3	1000	18	8.65	48.1
apo_PTP1B	169	191	REILHFHYTTWPDFGVPESPASF	2732.3	3000	18	8.654	48.1
apo_PTP1B	169	191	REILHFHYTTWPDFGVPESPASF	2732.3	10000	18	8.83	49.1
apo_PTP1B	169	191	REILHFHYTTWPDFGVPESPASF	2732.3	MAX	18	0	0
apo_PTP1B	170	184	EILHFHYTTWPDFGV	1860.88	0	12	0	0
apo_PTP1B	170	184	EILHFHYTTWPDFGV	1860.88	30	12	2.285	19
apo_PTP1B	170	184	EILHFHYTTWPDFGV	1860.88	100	12	2.572	21.4
apo_PTP1B	170	184	EILHFHYTTWPDFGV	1860.88	300	12	3.034	25.3
apo_PTP1B	170	184	EILHFHYTTWPDFGV	1860.88	1000	12	3.231	26.9
apo_PTP1B	170	184	EILHFHYTTWPDFGV	1860.88	3000	12	3.321	27.7
apo_PTP1B	170	184	EILHFHYTTWPDFGV	1860.88	10000	12	3.407	28.4
apo_PTP1B	170	184	EILHFHYTTWPDFGV	1860.88	MAX	12	0	0
apo_PTP1B	170	193	EILHFHYTTWPDFGVPESPASFLN	2803.33	0	19	0	0
apo_PTP1B	170	193	EILHFHYTTWPDFGVPESPASFLN	2803.33	30	19	11.395	60
apo_PTP1B	170	193	EILHFHYTTWPDFGVPESPASFLN	2803.33	100	19	12.052	63.4
apo_PTP1B	170	193	EILHFHYTTWPDFGVPESPASFLN	2803.33	300	19	13.044	68.7
apo_PTP1B	170	193	EILHFHYTTWPDFGVPESPASFLN	2803.33	1000	19	13.342	70.2
apo_PTP1B	170	193	EILHFHYTTWPDFGVPESPASFLN	2803.33	3000	19	13.344	70.2
apo_PTP1B	170	193	EILHFHYTTWPDFGVPESPASFLN	2803.33	10000	19	13.713	72.2
apo_PTP1B	170	193	EILHFHYTTWPDFGVPESPASFLN	2803.33	MAX	19	18.519	97.5
apo_PTP1B	171	174	ILHF	528.306	0	2	0	0
apo_PTP1B	171	174	ILHF	528.306	30	2	0.069	3.5
apo_PTP1B	171	174	ILHF	528.306	100	2	0.073	3.6
apo_PTP1B	171	174	ILHF	528.306	300	2	0.06	3
apo_PTP1B	171	174	ILHF	528.306	1000	2	0.063	3.1
apo_PTP1B	171	174	ILHF	528.306	3000	2	0.06	3
apo_PTP1B	171	174	ILHF	528.306	10000	2	0.13	6.5
apo_PTP1B	171	174	ILHF	528.306	MAX	2	0.887	44.3
apo_PTP1B	171	182	ILHFHYTTWPDF	1575.75	0	9	0	0
apo_PTP1B	171	182	ILHFHYTTWPDF	1575.75	30	9	2.209	24.5
apo_PTP1B	171	182	ILHFHYTTWPDF	1575.75	100	9	2.503	27.8
apo_PTP1B	171	182	ILHFHYTTWPDF	1575.75	300	9	2.966	33
apo_PTP1B	171	182	ILHFHYTTWPDF	1575.75	1000	9	3.183	35.4
apo_PTP1B	171	182	ILHFHYTTWPDF	1575.75	3000	9	3.247	36.1
apo_PTP1B	171	182	ILHFHYTTWPDF	1575.75	10000	9	3.338	37.1
apo_PTP1B	171	182	ILHFHYTTWPDF	1575.75	MAX	9	3.988	44.3
apo_PTP1B	171	190	ILHFHYTTWPDFGVPESPAS	2300.09	0	15	0	0
apo_PTP1B	171	190	ILHFHYTTWPDFGVPESPAS	2300.09	30	15	6.697	44.6
apo_PTP1B	171	190	ILHFHYTTWPDFGVPESPAS	2300.09	100	15	7.022	46.8
apo_PTP1B	171	190	ILHFHYTTWPDFGVPESPAS	2300.09	300	15	7.536	50.2
apo_PTP1B	171	190	ILHFHYTTWPDFGVPESPAS	2300.09	1000	15	7.717	51.5
apo_PTP1B	171	190	ILHFHYTTWPDFGVPESPAS	2300.09	3000	15	7.731	51.5
apo_PTP1B	171	190	ILHFHYTTWPDFGVPESPAS	2300.09	10000	15	7.892	52.6
apo_PTP1B	171	190	ILHFHYTTWPDFGVPESPAS	2300.09	MAX	15	9.39	62.6
apo_PTP1B	171	191	ILHFHYTTWPDFGVPESPASF	2447.16	0	16	0	0
apo_PTP1B	171	191	ILHFHYTTWPDFGVPESPASF	2447.16	30	16	7.571	47.3
apo_PTP1B	171	191	ILHFHYTTWPDFGVPESPASF	2447.16	100	16	7.902	49.4
apo_PTP1B	171	191	ILHFHYTTWPDFGVPESPASF	2447.16	300	16	8.427	52.7
apo_PTP1B	171	191	ILHFHYTTWPDFGVPESPASF	2447.16	1000	16	8.613	53.8
apo_PTP1B	171	191	ILHFHYTTWPDFGVPESPASF	2447.16	3000	16	8.633	54
apo_PTP1B	171	191	ILHFHYTTWPDFGVPESPASF	2447.16	10000	16	8.779	54.9
apo_PTP1B	171	191	ILHFHYTTWPDFGVPESPASF	2447.16	MAX	16	0	0
apo_PTP1B	172	192	LHFHYTTWPDFGVPESPASFL	2447.16	0	16	0	0
apo_PTP1B	172	192	LHFHYTTWPDFGVPESPASFL	2447.16	30	16	7.571	47.3
apo_PTP1B	172	192	LHFHYTTWPDFGVPESPASFL	2447.16	100	16	7.902	49.4
apo_PTP1B	172	192	LHFHYTTWPDFGVPESPASFL	2447.16	300	16	8.427	52.7
apo_PTP1B	172	192	LHFHYTTWPDFGVPESPASFL	2447.16	1000	16	8.613	53.8
apo_PTP1B	172	192	LHFHYTTWPDFGVPESPASFL	2447.16	3000	16	8.633	54
apo_PTP1B	172	192	LHFHYTTWPDFGVPESPASFL	2447.16	10000	16	8.779	54.9
apo_PTP1B	172	192	LHFHYTTWPDFGVPESPASFL	2447.16	MAX	16	0	0
apo_PTP1B	173	191	HFHYTTWPDFGVPESPASF	2220.99	0	14	0	0
apo_PTP1B	173	191	HFHYTTWPDFGVPESPASF	2220.99	30	14	7.587	54.2
apo_PTP1B	173	191	HFHYTTWPDFGVPESPASF	2220.99	100	14	7.916	56.5
apo_PTP1B	173	191	HFHYTTWPDFGVPESPASF	2220.99	300	14	8.425	60.2
apo_PTP1B	173	191	HFHYTTWPDFGVPESPASF	2220.99	1000	14	8.601	61.4
apo_PTP1B	173	191	HFHYTTWPDFGVPESPASF	2220.99	3000	14	8.614	61.5
apo_PTP1B	173	191	HFHYTTWPDFGVPESPASF	2220.99	10000	14	8.786	62.8
apo_PTP1B	173	191	HFHYTTWPDFGVPESPASF	2220.99	MAX	14	0	0
apo_PTP1B	174	181	FHYTTWPD	1065.46	0	5	0	0
apo_PTP1B	174	181	FHYTTWPD	1065.46	30	5	2.265	45.3
apo_PTP1B	174	181	FHYTTWPD	1065.46	100	5	2.512	50.2
apo_PTP1B	174	181	FHYTTWPD	1065.46	300	5	2.913	58.3
apo_PTP1B	174	181	FHYTTWPD	1065.46	1000	5	3.113	62.3
apo_PTP1B	174	181	FHYTTWPD	1065.46	3000	5	3.164	63.3
apo_PTP1B	174	181	FHYTTWPD	1065.46	10000	5	3.216	64.3
apo_PTP1B	174	181	FHYTTWPD	1065.46	MAX	5	3.333	66.7
apo_PTP1B	174	190	FHYTTWPDFGVPESPAS	1936.86	0	12	0	0
apo_PTP1B	174	190	FHYTTWPDFGVPESPAS	1936.86	30	12	7.429	61.9
apo_PTP1B	174	190	FHYTTWPDFGVPESPAS	1936.86	100	12	7.669	63.9
apo_PTP1B	174	190	FHYTTWPDFGVPESPAS	1936.86	300	12	8.056	67.1
apo_PTP1B	174	190	FHYTTWPDFGVPESPAS	1936.86	1000	12	8.192	68.3
apo_PTP1B	174	190	FHYTTWPDFGVPESPAS	1936.86	3000	12	8.191	68.3
apo_PTP1B	174	190	FHYTTWPDFGVPESPAS	1936.86	10000	12	8.317	69.3
apo_PTP1B	174	190	FHYTTWPDFGVPESPAS	1936.86	MAX	12	9.271	77.3
apo_PTP1B	175	182	HYTTWPDF	1065.46	0	5	0	0
apo_PTP1B	175	182	HYTTWPDF	1065.46	30	5	2.265	45.3
apo_PTP1B	175	182	HYTTWPDF	1065.46	100	5	2.512	50.2
apo_PTP1B	175	182	HYTTWPDF	1065.46	300	5	2.913	58.3
apo_PTP1B	175	182	HYTTWPDF	1065.46	1000	5	3.113	62.3
apo_PTP1B	175	182	HYTTWPDF	1065.46	3000	5	3.164	63.3
apo_PTP1B	175	182	HYTTWPDF	1065.46	10000	5	3.216	64.3
apo_PTP1B	175	182	HYTTWPDF	1065.46	MAX	5	3.333	66.7
apo_PTP1B	175	190	HYTTWPDFGVPESPAS	1789.79	0	11	0	0
apo_PTP1B	175	190	HYTTWPDFGVPESPAS	1789.79	30	11	6.735	61.2
apo_PTP1B	175	190	HYTTWPDFGVPESPAS	1789.79	100	11	6.97	63.4
apo_PTP1B	175	190	HYTTWPDFGVPESPAS	1789.79	300	11	7.354	66.9
apo_PTP1B	175	190	HYTTWPDFGVPESPAS	1789.79	1000	11	7.522	68.4
apo_PTP1B	175	190	HYTTWPDFGVPESPAS	1789.79	3000	11	7.532	68.5
apo_PTP1B	175	190	HYTTWPDFGVPESPAS	1789.79	10000	11	7.63	69.4
apo_PTP1B	175	190	HYTTWPDFGVPESPAS	1789.79	MAX	11	8.544	77.7
apo_PTP1B	175	191	HYTTWPDFGVPESPASF	1936.86	0	12	0	0
apo_PTP1B	175	191	HYTTWPDFGVPESPASF	1936.86	30	12	5.814	48.5
apo_PTP1B	175	191	HYTTWPDFGVPESPASF	1936.86	100	12	5.759	48
apo_PTP1B	175	191	HYTTWPDFGVPESPASF	1936.86	300	12	5.952	49.6
apo_PTP1B	175	191	HYTTWPDFGVPESPASF	1936.86	1000	12	6.817	56.8
apo_PTP1B	175	191	HYTTWPDFGVPESPASF	1936.86	3000	12	6.729	56.1
apo_PTP1B	175	191	HYTTWPDFGVPESPASF	1936.86	10000	12	6.967	58.1
apo_PTP1B	175	191	HYTTWPDFGVPESPASF	1936.86	MAX	12	9.16	76.3
apo_PTP1B	175	192	HYTTWPDFGVPESPASFL	2049.95	0	13	0	0
apo_PTP1B	175	192	HYTTWPDFGVPESPASFL	2049.95	30	13	7.286	56
apo_PTP1B	175	192	HYTTWPDFGVPESPASFL	2049.95	100	13	7.566	58.2
apo_PTP1B	175	192	HYTTWPDFGVPESPASFL	2049.95	300	13	7.989	61.5
apo_PTP1B	175	192	HYTTWPDFGVPESPASFL	2049.95	1000	13	8.139	62.6
apo_PTP1B	175	192	HYTTWPDFGVPESPASFL	2049.95	3000	13	8.166	62.8
apo_PTP1B	175	192	HYTTWPDFGVPESPASFL	2049.95	10000	13	8.243	63.4
apo_PTP1B	175	192	HYTTWPDFGVPESPASFL	2049.95	MAX	13	8.101	62.3
apo_PTP1B	177	191	TTWPDFGVPESPASF	1636.74	0	10	0	0
apo_PTP1B	177	191	TTWPDFGVPESPASF	1636.74	30	10	6.91	69.1
apo_PTP1B	177	191	TTWPDFGVPESPASF	1636.74	100	10	7.037	70.4
apo_PTP1B	177	191	TTWPDFGVPESPASF	1636.74	300	10	7.141	71.4
apo_PTP1B	177	191	TTWPDFGVPESPASF	1636.74	1000	10	7.182	71.8
apo_PTP1B	177	191	TTWPDFGVPESPASF	1636.74	3000	10	6.982	69.8
apo_PTP1B	177	191	TTWPDFGVPESPASF	1636.74	10000	10	7.138	71.4
apo_PTP1B	177	191	TTWPDFGVPESPASF	1636.74	MAX	10	0	0
apo_PTP1B	181	187	DFGVPES	749.323	0	4	0	0
apo_PTP1B	181	187	DFGVPES	749.323	30	4	0.05	1.3
apo_PTP1B	181	187	DFGVPES	749.323	100	4	0.052	1.3
apo_PTP1B	181	187	DFGVPES	749.323	300	4	0.043	1.1
apo_PTP1B	181	187	DFGVPES	749.323	1000	4	0.048	1.2
apo_PTP1B	181	187	DFGVPES	749.323	3000	4	0.05	1.3
apo_PTP1B	181	187	DFGVPES	749.323	10000	4	0.053	1.3
apo_PTP1B	181	187	DFGVPES	749.323	MAX	4	2.58	64.5
apo_PTP1B	182	187	FGVPES	634.296	0	3	0	0
apo_PTP1B	182	187	FGVPES	634.296	30	3	0.143	4.8
apo_PTP1B	182	187	FGVPES	634.296	100	3	0.144	4.8
apo_PTP1B	182	187	FGVPES	634.296	300	3	0.137	4.6
apo_PTP1B	182	187	FGVPES	634.296	1000	3	0.147	4.9
apo_PTP1B	182	187	FGVPES	634.296	3000	3	0.139	4.6
apo_PTP1B	182	187	FGVPES	634.296	10000	3	0.224	7.5
apo_PTP1B	182	187	FGVPES	634.296	MAX	3	2.906	96.9
apo_PTP1B	182	190	FGVPESPAS	889.418	0	5	0	0
apo_PTP1B	182	190	FGVPESPAS	889.418	30	5	4.521	90.4
apo_PTP1B	182	190	FGVPESPAS	889.418	100	5	4.562	91.2
apo_PTP1B	182	190	FGVPESPAS	889.418	300	5	4.605	92.1
apo_PTP1B	182	190	FGVPESPAS	889.418	1000	5	4.582	91.6
apo_PTP1B	182	190	FGVPESPAS	889.418	3000	5	4.555	91.1
apo_PTP1B	182	190	FGVPESPAS	889.418	10000	5	4.666	93.3
apo_PTP1B	182	190	FGVPESPAS	889.418	MAX	5	4.824	96.5
apo_PTP1B	183	191	GVPESPASF	889.418	0	5	0	0
apo_PTP1B	183	191	GVPESPASF	889.418	30	5	4.521	90.4
apo_PTP1B	183	191	GVPESPASF	889.418	100	5	4.562	91.2
apo_PTP1B	183	191	GVPESPASF	889.418	300	5	4.605	92.1
apo_PTP1B	183	191	GVPESPASF	889.418	1000	5	4.582	91.6
apo_PTP1B	183	191	GVPESPASF	889.418	3000	5	4.555	91.1
apo_PTP1B	183	191	GVPESPASF	889.418	10000	5	4.666	93.3
apo_PTP1B	183	191	GVPESPASF	889.418	MAX	5	4.824	96.5
apo_PTP1B	183	192	GVPESPASFL	1002.5	0	6	0	0
apo_PTP1B	183	192	GVPESPASFL	1002.5	30	6	4.884	81.4
apo_PTP1B	183	192	GVPESPASFL	1002.5	100	6	4.967	82.8
apo_PTP1B	183	192	GVPESPASFL	1002.5	300	6	5.024	83.7
apo_PTP1B	183	192	GVPESPASFL	1002.5	1000	6	5.014	83.6
apo_PTP1B	183	192	GVPESPASFL	1002.5	3000	6	4.949	82.5
apo_PTP1B	183	192	GVPESPASFL	1002.5	10000	6	4.975	82.9
apo_PTP1B	183	192	GVPESPASFL	1002.5	MAX	6	3.703	61.7
apo_PTP1B	186	201	ESPASFLNFLFKVRES	1869.96	0	13	0	0
apo_PTP1B	186	201	ESPASFLNFLFKVRES	1869.96	30	13	1.751	13.5
apo_PTP1B	186	201	ESPASFLNFLFKVRES	1869.96	100	13	1.783	13.7
apo_PTP1B	186	201	ESPASFLNFLFKVRES	1869.96	300	13	1.987	15.3
apo_PTP1B	186	201	ESPASFLNFLFKVRES	1869.96	1000	13	2.171	16.7
apo_PTP1B	186	201	ESPASFLNFLFKVRES	1869.96	3000	13	2.566	19.7
apo_PTP1B	186	201	ESPASFLNFLFKVRES	1869.96	10000	13	3.194	24.6
apo_PTP1B	186	201	ESPASFLNFLFKVRES	1869.96	MAX	13	0	0
apo_PTP1B	187	205	SPASFLNFLFKVRESGSLS	2085.09	0	17	0	0
apo_PTP1B	187	205	SPASFLNFLFKVRESGSLS	2085.09	30	17	2.661	15.7
apo_PTP1B	187	205	SPASFLNFLFKVRESGSLS	2085.09	100	17	3.476	20.4
apo_PTP1B	187	205	SPASFLNFLFKVRESGSLS	2085.09	300	17	4.193	24.7
apo_PTP1B	187	205	SPASFLNFLFKVRESGSLS	2085.09	1000	17	4.305	25.3
apo_PTP1B	187	205	SPASFLNFLFKVRESGSLS	2085.09	3000	17	4.49	26.4
apo_PTP1B	187	205	SPASFLNFLFKVRESGSLS	2085.09	10000	17	5.148	30.3
apo_PTP1B	187	205	SPASFLNFLFKVRESGSLS	2085.09	MAX	17	0	0
apo_PTP1B	187	221	SPASFLNFLFKVRESGSLSPEHGPVVVHCSAGIGR	3680.89	0	31	0	0
apo_PTP1B	187	221	SPASFLNFLFKVRESGSLSPEHGPVVVHCSAGIGR	3680.89	30	31	10.69	34.5
apo_PTP1B	187	221	SPASFLNFLFKVRESGSLSPEHGPVVVHCSAGIGR	3680.89	100	31	10.661	34.4
apo_PTP1B	187	221	SPASFLNFLFKVRESGSLSPEHGPVVVHCSAGIGR	3680.89	300	31	10.795	34.8
apo_PTP1B	187	221	SPASFLNFLFKVRESGSLSPEHGPVVVHCSAGIGR	3680.89	1000	31	10.708	34.5
apo_PTP1B	187	221	SPASFLNFLFKVRESGSLSPEHGPVVVHCSAGIGR	3680.89	3000	31	10.649	34.4
apo_PTP1B	187	221	SPASFLNFLFKVRESGSLSPEHGPVVVHCSAGIGR	3680.89	10000	31	10.799	34.8
apo_PTP1B	187	221	SPASFLNFLFKVRESGSLSPEHGPVVVHCSAGIGR	3680.89	MAX	31	11.89	38.4
apo_PTP1B	188	195	PASFLNFL	907.48	0	6	0	0
apo_PTP1B	188	195	PASFLNFL	907.48	30	6	0.071	1.2
apo_PTP1B	188	195	PASFLNFL	907.48	100	6	0.095	1.6
apo_PTP1B	188	195	PASFLNFL	907.48	300	6	0.075	1.3
apo_PTP1B	188	195	PASFLNFL	907.48	1000	6	0.081	1.3
apo_PTP1B	188	195	PASFLNFL	907.48	3000	6	0.122	2
apo_PTP1B	188	195	PASFLNFL	907.48	10000	6	0.117	1.9
apo_PTP1B	188	195	PASFLNFL	907.48	MAX	6	2.202	36.7
apo_PTP1B	188	222	PASFLNFLFKVRESGSLSPEHGPVVVHCSAGIGRS	3680.89	0	31	0	0
apo_PTP1B	188	222	PASFLNFLFKVRESGSLSPEHGPVVVHCSAGIGRS	3680.89	30	31	10.69	34.5
apo_PTP1B	188	222	PASFLNFLFKVRESGSLSPEHGPVVVHCSAGIGRS	3680.89	100	31	10.661	34.4
apo_PTP1B	188	222	PASFLNFLFKVRESGSLSPEHGPVVVHCSAGIGRS	3680.89	300	31	10.795	34.8
apo_PTP1B	188	222	PASFLNFLFKVRESGSLSPEHGPVVVHCSAGIGRS	3680.89	1000	31	10.708	34.5
apo_PTP1B	188	222	PASFLNFLFKVRESGSLSPEHGPVVVHCSAGIGRS	3680.89	3000	31	10.649	34.4
apo_PTP1B	188	222	PASFLNFLFKVRESGSLSPEHGPVVVHCSAGIGRS	3680.89	10000	31	10.799	34.8
apo_PTP1B	188	222	PASFLNFLFKVRESGSLSPEHGPVVVHCSAGIGRS	3680.89	MAX	31	11.89	38.4
apo_PTP1B	191	194	FLNF	539.274	0	2	0	0
apo_PTP1B	191	194	FLNF	539.274	30	2	0.026	1.3
apo_PTP1B	191	194	FLNF	539.274	100	2	0.048	2.4
apo_PTP1B	191	194	FLNF	539.274	300	2	0.025	1.3
apo_PTP1B	191	194	FLNF	539.274	1000	2	0.082	4.1
apo_PTP1B	191	194	FLNF	539.274	3000	2	0.058	2.9
apo_PTP1B	191	194	FLNF	539.274	10000	2	0.129	6.5
apo_PTP1B	191	194	FLNF	539.274	MAX	2	1.852	92.6
apo_PTP1B	191	195	FLNFL	652.358	0	3	0	0
apo_PTP1B	191	195	FLNFL	652.358	30	3	0.108	3.6
apo_PTP1B	191	195	FLNFL	652.358	100	3	0.106	3.5
apo_PTP1B	191	195	FLNFL	652.358	300	3	0.099	3.3
apo_PTP1B	191	195	FLNFL	652.358	1000	3	0.101	3.4
apo_PTP1B	191	195	FLNFL	652.358	3000	3	0.119	4
apo_PTP1B	191	195	FLNFL	652.358	10000	3	0.158	5.3
apo_PTP1B	191	195	FLNFL	652.358	MAX	3	2.345	78.2
apo_PTP1B	192	195	LNFL	505.29	0	2	0	0
apo_PTP1B	192	195	LNFL	505.29	30	2	0.046	2.3
apo_PTP1B	192	195	LNFL	505.29	100	2	0.056	2.8
apo_PTP1B	192	195	LNFL	505.29	300	2	0.046	2.3
apo_PTP1B	192	195	LNFL	505.29	1000	2	0.045	2.2
apo_PTP1B	192	195	LNFL	505.29	3000	2	0.051	2.6
apo_PTP1B	192	195	LNFL	505.29	10000	2	0.075	3.8
apo_PTP1B	192	195	LNFL	505.29	MAX	2	1.642	82.1
apo_PTP1B	192	196	LNFLF	652.358	0	3	0	0
apo_PTP1B	192	196	LNFLF	652.358	30	3	0.108	3.6
apo_PTP1B	192	196	LNFLF	652.358	100	3	0.106	3.5
apo_PTP1B	192	196	LNFLF	652.358	300	3	0.099	3.3
apo_PTP1B	192	196	LNFLF	652.358	1000	3	0.101	3.4
apo_PTP1B	192	196	LNFLF	652.358	3000	3	0.119	4
apo_PTP1B	192	196	LNFLF	652.358	10000	3	0.158	5.3
apo_PTP1B	192	196	LNFLF	652.358	MAX	3	2.345	78.2
apo_PTP1B	193	196	NFLF	539.274	0	2	0	0
apo_PTP1B	193	196	NFLF	539.274	30	2	0.026	1.3
apo_PTP1B	193	196	NFLF	539.274	100	2	0.048	2.4
apo_PTP1B	193	196	NFLF	539.274	300	2	0.025	1.3
apo_PTP1B	193	196	NFLF	539.274	1000	2	0.082	4.1
apo_PTP1B	193	196	NFLF	539.274	3000	2	0.058	2.9
apo_PTP1B	193	196	NFLF	539.274	10000	2	0.129	6.5
apo_PTP1B	193	196	NFLF	539.274	MAX	2	1.852	92.6
apo_PTP1B	194	224	FLFKVRESGSLSPEHGPVVVHCSAGIGRSGT	3209.64	0	27	0	0
apo_PTP1B	194	224	FLFKVRESGSLSPEHGPVVVHCSAGIGRSGT	3209.64	30	27	4.987	18.5
apo_PTP1B	194	224	FLFKVRESGSLSPEHGPVVVHCSAGIGRSGT	3209.64	100	27	5.415	20.1
apo_PTP1B	194	224	FLFKVRESGSLSPEHGPVVVHCSAGIGRSGT	3209.64	300	27	6.339	23.5
apo_PTP1B	194	224	FLFKVRESGSLSPEHGPVVVHCSAGIGRSGT	3209.64	1000	27	6.771	25.1
apo_PTP1B	194	224	FLFKVRESGSLSPEHGPVVVHCSAGIGRSGT	3209.64	3000	27	7.038	26.1
apo_PTP1B	194	224	FLFKVRESGSLSPEHGPVVVHCSAGIGRSGT	3209.64	10000	27	7.328	27.1
apo_PTP1B	194	224	FLFKVRESGSLSPEHGPVVVHCSAGIGRSGT	3209.64	MAX	27	12.446	46.1
apo_PTP1B	195	224	LFKVRESGSLSPEHGPVVVHCSAGIGRSGT	3062.57	0	26	0	0
apo_PTP1B	195	224	LFKVRESGSLSPEHGPVVVHCSAGIGRSGT	3062.57	30	26	5.54	21.3
apo_PTP1B	195	224	LFKVRESGSLSPEHGPVVVHCSAGIGRSGT	3062.57	100	26	6.106	23.5
apo_PTP1B	195	224	LFKVRESGSLSPEHGPVVVHCSAGIGRSGT	3062.57	300	26	7.226	27.8
apo_PTP1B	195	224	LFKVRESGSLSPEHGPVVVHCSAGIGRSGT	3062.57	1000	26	7.639	29.4
apo_PTP1B	195	224	LFKVRESGSLSPEHGPVVVHCSAGIGRSGT	3062.57	3000	26	8.061	31
apo_PTP1B	195	224	LFKVRESGSLSPEHGPVVVHCSAGIGRSGT	3062.57	10000	26	8.634	33.2
apo_PTP1B	195	224	LFKVRESGSLSPEHGPVVVHCSAGIGRSGT	3062.57	MAX	26	0	0
apo_PTP1B	195	225	LFKVRESGSLSPEHGPVVVHCSAGIGRSGTF	3209.64	0	27	0	0
apo_PTP1B	195	225	LFKVRESGSLSPEHGPVVVHCSAGIGRSGTF	3209.64	30	27	4.987	18.5
apo_PTP1B	195	225	LFKVRESGSLSPEHGPVVVHCSAGIGRSGTF	3209.64	100	27	5.415	20.1
apo_PTP1B	195	225	LFKVRESGSLSPEHGPVVVHCSAGIGRSGTF	3209.64	300	27	6.339	23.5
apo_PTP1B	195	225	LFKVRESGSLSPEHGPVVVHCSAGIGRSGTF	3209.64	1000	27	6.771	25.1
apo_PTP1B	195	225	LFKVRESGSLSPEHGPVVVHCSAGIGRSGTF	3209.64	3000	27	7.038	26.1
apo_PTP1B	195	225	LFKVRESGSLSPEHGPVVVHCSAGIGRSGTF	3209.64	10000	27	7.328	27.1
apo_PTP1B	195	225	LFKVRESGSLSPEHGPVVVHCSAGIGRSGTF	3209.64	MAX	27	12.446	46.1
apo_PTP1B	195	226	LFKVRESGSLSPEHGPVVVHCSAGIGRSGTFC	3312.65	0	28	0	0
apo_PTP1B	195	226	LFKVRESGSLSPEHGPVVVHCSAGIGRSGTFC	3312.65	30	28	5.255	18.8
apo_PTP1B	195	226	LFKVRESGSLSPEHGPVVVHCSAGIGRSGTFC	3312.65	100	28	5.695	20.3
apo_PTP1B	195	226	LFKVRESGSLSPEHGPVVVHCSAGIGRSGTFC	3312.65	300	28	6.688	23.9
apo_PTP1B	195	226	LFKVRESGSLSPEHGPVVVHCSAGIGRSGTFC	3312.65	1000	28	7.122	25.4
apo_PTP1B	195	226	LFKVRESGSLSPEHGPVVVHCSAGIGRSGTFC	3312.65	3000	28	7.317	26.1
apo_PTP1B	195	226	LFKVRESGSLSPEHGPVVVHCSAGIGRSGTFC	3312.65	10000	28	7.589	27.1
apo_PTP1B	195	226	LFKVRESGSLSPEHGPVVVHCSAGIGRSGTFC	3312.65	MAX	28	17.441	62.3
apo_PTP1B	196	215	FKVRESGSLSPEHGPVVVHC	2163.09	0	16	0	0
apo_PTP1B	196	215	FKVRESGSLSPEHGPVVVHC	2163.09	30	16	2.347	14.7
apo_PTP1B	196	215	FKVRESGSLSPEHGPVVVHC	2163.09	100	16	2.797	17.5
apo_PTP1B	196	215	FKVRESGSLSPEHGPVVVHC	2163.09	300	16	3.506	21.9
apo_PTP1B	196	215	FKVRESGSLSPEHGPVVVHC	2163.09	1000	16	3.894	24.3
apo_PTP1B	196	215	FKVRESGSLSPEHGPVVVHC	2163.09	3000	16	4.108	25.7
apo_PTP1B	196	215	FKVRESGSLSPEHGPVVVHC	2163.09	10000	16	4.494	28.1
apo_PTP1B	196	215	FKVRESGSLSPEHGPVVVHC	2163.09	MAX	16	9.46	59.1
apo_PTP1B	196	218	FKVRESGSLSPEHGPVVVHCSAG	2378.18	0	19	0	0
apo_PTP1B	196	218	FKVRESGSLSPEHGPVVVHCSAG	2378.18	30	19	3.614	19
apo_PTP1B	196	218	FKVRESGSLSPEHGPVVVHCSAG	2378.18	100	19	4.187	22
apo_PTP1B	196	218	FKVRESGSLSPEHGPVVVHCSAG	2378.18	300	19	5.047	26.6
apo_PTP1B	196	218	FKVRESGSLSPEHGPVVVHCSAG	2378.18	1000	19	5.418	28.5
apo_PTP1B	196	218	FKVRESGSLSPEHGPVVVHCSAG	2378.18	3000	19	5.66	29.8
apo_PTP1B	196	218	FKVRESGSLSPEHGPVVVHCSAG	2378.18	10000	19	5.937	31.2
apo_PTP1B	196	218	FKVRESGSLSPEHGPVVVHCSAG	2378.18	MAX	19	11.657	61.4
apo_PTP1B	196	220	FKVRESGSLSPEHGPVVVHCSAGIG	2548.29	0	21	0	0
apo_PTP1B	196	220	FKVRESGSLSPEHGPVVVHCSAGIG	2548.29	30	21	5.038	24
apo_PTP1B	196	220	FKVRESGSLSPEHGPVVVHCSAGIG	2548.29	100	21	5.627	26.8
apo_PTP1B	196	220	FKVRESGSLSPEHGPVVVHCSAGIG	2548.29	300	21	6.422	30.6
apo_PTP1B	196	220	FKVRESGSLSPEHGPVVVHCSAGIG	2548.29	1000	21	6.794	32.4
apo_PTP1B	196	220	FKVRESGSLSPEHGPVVVHCSAGIG	2548.29	3000	21	6.973	33.2
apo_PTP1B	196	220	FKVRESGSLSPEHGPVVVHCSAGIG	2548.29	10000	21	7.208	34.3
apo_PTP1B	196	220	FKVRESGSLSPEHGPVVVHCSAGIG	2548.29	MAX	21	0	0
apo_PTP1B	196	224	FKVRESGSLSPEHGPVVVHCSAGIGRSGT	2949.49	0	25	0	0
apo_PTP1B	196	224	FKVRESGSLSPEHGPVVVHCSAGIGRSGT	2949.49	30	25	5.672	22.7
apo_PTP1B	196	224	FKVRESGSLSPEHGPVVVHCSAGIGRSGT	2949.49	100	25	6.22	24.9
apo_PTP1B	196	224	FKVRESGSLSPEHGPVVVHCSAGIGRSGT	2949.49	300	25	7.369	29.5
apo_PTP1B	196	224	FKVRESGSLSPEHGPVVVHCSAGIGRSGT	2949.49	1000	25	7.985	31.9
apo_PTP1B	196	224	FKVRESGSLSPEHGPVVVHCSAGIGRSGT	2949.49	3000	25	8.314	33.3
apo_PTP1B	196	224	FKVRESGSLSPEHGPVVVHCSAGIGRSGT	2949.49	10000	25	8.678	34.7
apo_PTP1B	196	224	FKVRESGSLSPEHGPVVVHCSAGIGRSGT	2949.49	MAX	25	15.178	60.7
apo_PTP1B	196	225	FKVRESGSLSPEHGPVVVHCSAGIGRSGTF	3096.56	0	26	0	0
apo_PTP1B	196	225	FKVRESGSLSPEHGPVVVHCSAGIGRSGTF	3096.56	30	26	5.217	20.1
apo_PTP1B	196	225	FKVRESGSLSPEHGPVVVHCSAGIGRSGTF	3096.56	100	26	5.693	21.9
apo_PTP1B	196	225	FKVRESGSLSPEHGPVVVHCSAGIGRSGTF	3096.56	300	26	6.746	25.9
apo_PTP1B	196	225	FKVRESGSLSPEHGPVVVHCSAGIGRSGTF	3096.56	1000	26	7.258	27.9
apo_PTP1B	196	225	FKVRESGSLSPEHGPVVVHCSAGIGRSGTF	3096.56	3000	26	7.577	29.1
apo_PTP1B	196	225	FKVRESGSLSPEHGPVVVHCSAGIGRSGTF	3096.56	10000	26	7.909	30.4
apo_PTP1B	196	225	FKVRESGSLSPEHGPVVVHCSAGIGRSGTF	3096.56	MAX	26	15.842	60.9
apo_PTP1B	196	226	FKVRESGSLSPEHGPVVVHCSAGIGRSGTFC	3199.57	0	27	0	0
apo_PTP1B	196	226	FKVRESGSLSPEHGPVVVHCSAGIGRSGTFC	3199.57	30	27	15.095	55.9
apo_PTP1B	196	226	FKVRESGSLSPEHGPVVVHCSAGIGRSGTFC	3199.57	100	27	15.517	57.5
apo_PTP1B	196	226	FKVRESGSLSPEHGPVVVHCSAGIGRSGTFC	3199.57	300	27	16.456	60.9
apo_PTP1B	196	226	FKVRESGSLSPEHGPVVVHCSAGIGRSGTFC	3199.57	1000	27	16.911	62.6
apo_PTP1B	196	226	FKVRESGSLSPEHGPVVVHCSAGIGRSGTFC	3199.57	3000	27	17.241	63.9
apo_PTP1B	196	226	FKVRESGSLSPEHGPVVVHCSAGIGRSGTFC	3199.57	10000	27	17.515	64.9
apo_PTP1B	196	226	FKVRESGSLSPEHGPVVVHCSAGIGRSGTFC	3199.57	MAX	27	21.799	80.7
apo_PTP1B	196	227	FKVRESGSLSPEHGPVVVHCSAGIGRSGTFCL	3312.65	0	28	0	0
apo_PTP1B	196	227	FKVRESGSLSPEHGPVVVHCSAGIGRSGTFCL	3312.65	30	28	5.049	18
apo_PTP1B	196	227	FKVRESGSLSPEHGPVVVHCSAGIGRSGTFCL	3312.65	100	28	5.674	20.3
apo_PTP1B	196	227	FKVRESGSLSPEHGPVVVHCSAGIGRSGTFCL	3312.65	300	28	6.733	24
apo_PTP1B	196	227	FKVRESGSLSPEHGPVVVHCSAGIGRSGTFCL	3312.65	1000	28	7.176	25.6
apo_PTP1B	196	227	FKVRESGSLSPEHGPVVVHCSAGIGRSGTFCL	3312.65	3000	28	7.342	26.2
apo_PTP1B	196	227	FKVRESGSLSPEHGPVVVHCSAGIGRSGTFCL	3312.65	10000	28	7.963	28.4
apo_PTP1B	196	227	FKVRESGSLSPEHGPVVVHCSAGIGRSGTFCL	3312.65	MAX	28	16.898	60.4
apo_PTP1B	197	218	KVRESGSLSPEHGPVVVHCSAG	2231.11	0	18	0	0
apo_PTP1B	197	218	KVRESGSLSPEHGPVVVHCSAG	2231.11	30	18	3.884	21.6
apo_PTP1B	197	218	KVRESGSLSPEHGPVVVHCSAG	2231.11	100	18	4.536	25.2
apo_PTP1B	197	218	KVRESGSLSPEHGPVVVHCSAG	2231.11	300	18	5.438	30.2
apo_PTP1B	197	218	KVRESGSLSPEHGPVVVHCSAG	2231.11	1000	18	5.838	32.4
apo_PTP1B	197	218	KVRESGSLSPEHGPVVVHCSAG	2231.11	3000	18	5.986	33.3
apo_PTP1B	197	218	KVRESGSLSPEHGPVVVHCSAG	2231.11	10000	18	6.277	34.9
apo_PTP1B	197	218	KVRESGSLSPEHGPVVVHCSAG	2231.11	MAX	18	0	0
apo_PTP1B	197	225	KVRESGSLSPEHGPVVVHCSAGIGRSGTF	2949.49	0	25	0	0
apo_PTP1B	197	225	KVRESGSLSPEHGPVVVHCSAGIGRSGTF	2949.49	30	25	5.496	22
apo_PTP1B	197	225	KVRESGSLSPEHGPVVVHCSAGIGRSGTF	2949.49	100	25	6.047	24.2
apo_PTP1B	197	225	KVRESGSLSPEHGPVVVHCSAGIGRSGTF	2949.49	300	25	7.145	28.6
apo_PTP1B	197	225	KVRESGSLSPEHGPVVVHCSAGIGRSGTF	2949.49	1000	25	7.696	30.8
apo_PTP1B	197	225	KVRESGSLSPEHGPVVVHCSAGIGRSGTF	2949.49	3000	25	8.01	32
apo_PTP1B	197	225	KVRESGSLSPEHGPVVVHCSAGIGRSGTF	2949.49	10000	25	8.362	33.4
apo_PTP1B	197	225	KVRESGSLSPEHGPVVVHCSAGIGRSGTF	2949.49	MAX	25	14.23	56.9
apo_PTP1B	198	209	VRESGSLSPEHG	1253.6	0	9	0	0
apo_PTP1B	198	209	VRESGSLSPEHG	1253.6	30	9	3.398	37.8
apo_PTP1B	198	209	VRESGSLSPEHG	1253.6	100	9	3.624	40.3
apo_PTP1B	198	209	VRESGSLSPEHG	1253.6	300	9	4.233	47
apo_PTP1B	198	209	VRESGSLSPEHG	1253.6	1000	9	4.567	50.7
apo_PTP1B	198	209	VRESGSLSPEHG	1253.6	3000	9	4.948	55
apo_PTP1B	198	209	VRESGSLSPEHG	1253.6	10000	9	5.398	60
apo_PTP1B	198	209	VRESGSLSPEHG	1253.6	MAX	9	6.689	74.3
apo_PTP1B	201	213	SGSLSPEHGPVVV	1263.65	0	9	0	0
apo_PTP1B	201	213	SGSLSPEHGPVVV	1263.65	30	9	6.467	71.9
apo_PTP1B	201	213	SGSLSPEHGPVVV	1263.65	100	9	6.516	72.4
apo_PTP1B	201	213	SGSLSPEHGPVVV	1263.65	300	9	6.519	72.4
apo_PTP1B	201	213	SGSLSPEHGPVVV	1263.65	1000	9	6.448	71.6
apo_PTP1B	201	213	SGSLSPEHGPVVV	1263.65	3000	9	6.451	71.7
apo_PTP1B	201	213	SGSLSPEHGPVVV	1263.65	10000	9	6.525	72.5
apo_PTP1B	201	213	SGSLSPEHGPVVV	1263.65	MAX	9	7.079	78.7
apo_PTP1B	211	222	VVVHCSAGIGRS	1183.61	0	10	0	0
apo_PTP1B	211	222	VVVHCSAGIGRS	1183.61	30	10	0.184	1.8
apo_PTP1B	211	222	VVVHCSAGIGRS	1183.61	100	10	0.23	2.3
apo_PTP1B	211	222	VVVHCSAGIGRS	1183.61	300	10	0.221	2.2
apo_PTP1B	211	222	VVVHCSAGIGRS	1183.61	1000	10	0.223	2.2
apo_PTP1B	211	222	VVVHCSAGIGRS	1183.61	3000	10	0.231	2.3
apo_PTP1B	211	222	VVVHCSAGIGRS	1183.61	10000	10	0.257	2.6
apo_PTP1B	211	222	VVVHCSAGIGRS	1183.61	MAX	10	4.628	46.3
apo_PTP1B	211	236	VVVHCSAGIGRSGTFCLADTCLLLMD	2680.28	0	24	0	0
apo_PTP1B	211	236	VVVHCSAGIGRSGTFCLADTCLLLMD	2680.28	30	24	11.599	48.3
apo_PTP1B	211	236	VVVHCSAGIGRSGTFCLADTCLLLMD	2680.28	100	24	11.993	50
apo_PTP1B	211	236	VVVHCSAGIGRSGTFCLADTCLLLMD	2680.28	300	24	12.51	52.1
apo_PTP1B	211	236	VVVHCSAGIGRSGTFCLADTCLLLMD	2680.28	1000	24	12.634	52.6
apo_PTP1B	211	236	VVVHCSAGIGRSGTFCLADTCLLLMD	2680.28	3000	24	12.649	52.7
apo_PTP1B	211	236	VVVHCSAGIGRSGTFCLADTCLLLMD	2680.28	10000	24	12.931	53.9
apo_PTP1B	211	236	VVVHCSAGIGRSGTFCLADTCLLLMD	2680.28	MAX	24	15.612	65.1
apo_PTP1B	216	225	SAGIGRSGTF	951.477	0	8	0	0
apo_PTP1B	216	225	SAGIGRSGTF	951.477	30	8	3.289	41.1
apo_PTP1B	216	225	SAGIGRSGTF	951.477	100	8	3.451	43.1
apo_PTP1B	216	225	SAGIGRSGTF	951.477	300	8
apo_PTP1B	216	225	SAGIGRSGTF	951.477	1000	8	4.13	51.6
apo_PTP1B	216	225	SAGIGRSGTF	951.477	3000	8	4.46	55.7
apo_PTP1B	216	225	SAGIGRSGTF	951.477	10000	8	4.556	56.9
apo_PTP1B	216	225	SAGIGRSGTF	951.477	MAX	8	0	0
apo_PTP1B	218	233	GIGRSGTFCLADTCLL	1625.79	0	14	0	0
apo_PTP1B	218	233	GIGRSGTFCLADTCLL	1625.79	30	14	8.512	60.8
apo_PTP1B	218	233	GIGRSGTFCLADTCLL	1625.79	100	14	8.617	61.5
apo_PTP1B	218	233	GIGRSGTFCLADTCLL	1625.79	300	14	8.994	64.2
apo_PTP1B	218	233	GIGRSGTFCLADTCLL	1625.79	1000	14	9.115	65.1
apo_PTP1B	218	233	GIGRSGTFCLADTCLL	1625.79	3000	14	9.095	65
apo_PTP1B	218	233	GIGRSGTFCLADTCLL	1625.79	10000	14	9.203	65.7
apo_PTP1B	218	233	GIGRSGTFCLADTCLL	1625.79	MAX	14	0	0
apo_PTP1B	219	225	IGRSGTF	736.387	0	5	0	0
apo_PTP1B	219	225	IGRSGTF	736.387	30	5	1.068	21.4
apo_PTP1B	219	225	IGRSGTF	736.387	100	5	1.249	25
apo_PTP1B	219	225	IGRSGTF	736.387	300	5	1.467	29.3
apo_PTP1B	219	225	IGRSGTF	736.387	1000	5	2.727	54.5
apo_PTP1B	219	225	IGRSGTF	736.387	3000	5	2.143	42.9
apo_PTP1B	219	225	IGRSGTF	736.387	10000	5	2.863	57.3
apo_PTP1B	219	225	IGRSGTF	736.387	MAX	5	3.945	78.9
apo_PTP1B	224	239	TFCLADTCLLLMDKRK	1869.95	0	14	0	0
apo_PTP1B	224	239	TFCLADTCLLLMDKRK	1869.95	30	14	1.759	12.6
apo_PTP1B	224	239	TFCLADTCLLLMDKRK	1869.95	100	14	1.809	12.9
apo_PTP1B	224	239	TFCLADTCLLLMDKRK	1869.95	300	14	1.95	13.9
apo_PTP1B	224	239	TFCLADTCLLLMDKRK	1869.95	1000	14	2.166	15.5
apo_PTP1B	224	239	TFCLADTCLLLMDKRK	1869.95	3000	14	2.597	18.5
apo_PTP1B	224	239	TFCLADTCLLLMDKRK	1869.95	10000	14	3.193	22.8
apo_PTP1B	224	239	TFCLADTCLLLMDKRK	1869.95	MAX	14	10.926	78
apo_PTP1B	225	231	FCLADTC	771.293	0	5	0	0
apo_PTP1B	225	231	FCLADTC	771.293	30	5	0.151	3
apo_PTP1B	225	231	FCLADTC	771.293	100	5	0.127	2.5
apo_PTP1B	225	231	FCLADTC	771.293	300	5	0.106	2.1
apo_PTP1B	225	231	FCLADTC	771.293	1000	5	0.13	2.6
apo_PTP1B	225	231	FCLADTC	771.293	3000	5	0.09	1.8
apo_PTP1B	225	231	FCLADTC	771.293	10000	5	0.16	3.2
apo_PTP1B	225	231	FCLADTC	771.293	MAX	5	0	0
apo_PTP1B	225	232	FCLADTCL	884.377	0	6	0	0
apo_PTP1B	225	232	FCLADTCL	884.377	30	6	0.199	3.3
apo_PTP1B	225	232	FCLADTCL	884.377	100	6	0.222	3.7
apo_PTP1B	225	232	FCLADTCL	884.377	300	6	0.228	3.8
apo_PTP1B	225	232	FCLADTCL	884.377	1000	6	0.242	4
apo_PTP1B	225	232	FCLADTCL	884.377	3000	6	0.257	4.3
apo_PTP1B	225	232	FCLADTCL	884.377	10000	6	0.398	6.6
apo_PTP1B	225	232	FCLADTCL	884.377	MAX	6	5.911	98.5
apo_PTP1B	226	232	CLADTCL	737.309	0	5	0	0
apo_PTP1B	226	232	CLADTCL	737.309	30	5	0.183	3.7
apo_PTP1B	226	232	CLADTCL	737.309	100	5	0.182	3.6
apo_PTP1B	226	232	CLADTCL	737.309	300	5	0.172	3.4
apo_PTP1B	226	232	CLADTCL	737.309	1000	5	0.185	3.7
apo_PTP1B	226	232	CLADTCL	737.309	3000	5	0.176	3.5
apo_PTP1B	226	232	CLADTCL	737.309	10000	5	0.385	7.7
apo_PTP1B	226	232	CLADTCL	737.309	MAX	5	3.958	79.2
apo_PTP1B	227	232	LADTCL	634.3	0	4	0	0
apo_PTP1B	227	232	LADTCL	634.3	30	4	0.153	3.8
apo_PTP1B	227	232	LADTCL	634.3	100	4	0.143	3.6
apo_PTP1B	227	232	LADTCL	634.3	300	4	0.136	3.4
apo_PTP1B	227	232	LADTCL	634.3	1000	4	0.144	3.6
apo_PTP1B	227	232	LADTCL	634.3	3000	4	0.136	3.4
apo_PTP1B	227	232	LADTCL	634.3	10000	4	0.224	5.6
apo_PTP1B	227	232	LADTCL	634.3	MAX	4	3.179	79.5
apo_PTP1B	228	233	ADTCLL	634.3	0	4	0	0
apo_PTP1B	228	233	ADTCLL	634.3	30	4	0.153	3.8
apo_PTP1B	228	233	ADTCLL	634.3	100	4	0.143	3.6
apo_PTP1B	228	233	ADTCLL	634.3	300	4	0.136	3.4
apo_PTP1B	228	233	ADTCLL	634.3	1000	4	0.144	3.6
apo_PTP1B	228	233	ADTCLL	634.3	3000	4	0.136	3.4
apo_PTP1B	228	233	ADTCLL	634.3	10000	4	0.224	5.6
apo_PTP1B	228	233	ADTCLL	634.3	MAX	4	3.179	79.5
apo_PTP1B	232	244	LLLMDKRKDPSSV	1500.83	0	10	0	0
apo_PTP1B	232	244	LLLMDKRKDPSSV	1500.83	30	10	5.231	52.3
apo_PTP1B	232	244	LLLMDKRKDPSSV	1500.83	100	10	5.634	56.3
apo_PTP1B	232	244	LLLMDKRKDPSSV	1500.83	300	10	5.868	58.7
apo_PTP1B	232	244	LLLMDKRKDPSSV	1500.83	1000	10	6.14	61.4
apo_PTP1B	232	244	LLLMDKRKDPSSV	1500.83	3000	10	6.34	63.4
apo_PTP1B	232	244	LLLMDKRKDPSSV	1500.83	10000	10	6.831	68.3
apo_PTP1B	232	244	LLLMDKRKDPSSV	1500.83	MAX	10	8.867	88.7
apo_PTP1B	232	249	LLLMDKRKDPSSVDIKKV	2084.2	0	15	0	0
apo_PTP1B	232	249	LLLMDKRKDPSSVDIKKV	2084.2	30	15	4.515	30.1
apo_PTP1B	232	249	LLLMDKRKDPSSVDIKKV	2084.2	100	15	5.062	33.7
apo_PTP1B	232	249	LLLMDKRKDPSSVDIKKV	2084.2	300	15	5.622	37.5
apo_PTP1B	232	249	LLLMDKRKDPSSVDIKKV	2084.2	1000	15	5.842	39
apo_PTP1B	232	249	LLLMDKRKDPSSVDIKKV	2084.2	3000	15	6.292	41.9
apo_PTP1B	232	249	LLLMDKRKDPSSVDIKKV	2084.2	10000	15	6.769	45.1
apo_PTP1B	232	249	LLLMDKRKDPSSVDIKKV	2084.2	MAX	15	10.326	68.8
apo_PTP1B	232	250	LLLMDKRKDPSSVDIKKVL	2197.29	0	16	0	0
apo_PTP1B	232	250	LLLMDKRKDPSSVDIKKVL	2197.29	30	16	4.25	26.6
apo_PTP1B	232	250	LLLMDKRKDPSSVDIKKVL	2197.29	100	16	4.766	29.8
apo_PTP1B	232	250	LLLMDKRKDPSSVDIKKVL	2197.29	300	16	5.345	33.4
apo_PTP1B	232	250	LLLMDKRKDPSSVDIKKVL	2197.29	1000	16	5.571	34.8
apo_PTP1B	232	250	LLLMDKRKDPSSVDIKKVL	2197.29	3000	16	5.946	37.2
apo_PTP1B	232	250	LLLMDKRKDPSSVDIKKVL	2197.29	10000	16	6.504	40.7
apo_PTP1B	232	250	LLLMDKRKDPSSVDIKKVL	2197.29	MAX	16	11.043	69
apo_PTP1B	232	259	LLLMDKRKDPSSVDIKKVLLEMRKFRMG	3345.88	0	25	0	0
apo_PTP1B	232	259	LLLMDKRKDPSSVDIKKVLLEMRKFRMG	3345.88	30	25	5.279	21.1
apo_PTP1B	232	259	LLLMDKRKDPSSVDIKKVLLEMRKFRMG	3345.88	100	25	6.104	24.4
apo_PTP1B	232	259	LLLMDKRKDPSSVDIKKVLLEMRKFRMG	3345.88	300	25	7.218	28.9
apo_PTP1B	232	259	LLLMDKRKDPSSVDIKKVLLEMRKFRMG	3345.88	1000	25	7.698	30.8
apo_PTP1B	232	259	LLLMDKRKDPSSVDIKKVLLEMRKFRMG	3345.88	3000	25	8.297	33.2
apo_PTP1B	232	259	LLLMDKRKDPSSVDIKKVLLEMRKFRMG	3345.88	10000	25	9.486	37.9
apo_PTP1B	232	259	LLLMDKRKDPSSVDIKKVLLEMRKFRMG	3345.88	MAX	25	18.719	74.9
apo_PTP1B	233	244	LLMDKRKDPSSV	1387.75	0	9	0	0
apo_PTP1B	233	244	LLMDKRKDPSSV	1387.75	30	9	4.067	45.2
apo_PTP1B	233	244	LLMDKRKDPSSV	1387.75	100	9	4.366	48.5
apo_PTP1B	233	244	LLMDKRKDPSSV	1387.75	300	9	4.677	52
apo_PTP1B	233	244	LLMDKRKDPSSV	1387.75	1000	9	4.533	50.4
apo_PTP1B	233	244	LLMDKRKDPSSV	1387.75	3000	9	4.716	52.4
apo_PTP1B	233	244	LLMDKRKDPSSV	1387.75	10000	9	4.877	54.2
apo_PTP1B	233	244	LLMDKRKDPSSV	1387.75	MAX	9	6.293	69.9
apo_PTP1B	233	245	LLMDKRKDPSSVD	1502.78	0	10	0	0
apo_PTP1B	233	245	LLMDKRKDPSSVD	1502.78	30	10	4.75	47.5
apo_PTP1B	233	245	LLMDKRKDPSSVD	1502.78	100	10	5.095	50.9
apo_PTP1B	233	245	LLMDKRKDPSSVD	1502.78	300	10	5.341	53.4
apo_PTP1B	233	245	LLMDKRKDPSSVD	1502.78	1000	10	5.405	54
apo_PTP1B	233	245	LLMDKRKDPSSVD	1502.78	3000	10	5.448	54.5
apo_PTP1B	233	245	LLMDKRKDPSSVD	1502.78	10000	10	5.589	55.9
apo_PTP1B	233	245	LLMDKRKDPSSVD	1502.78	MAX	10	6.397	64
apo_PTP1B	233	249	LLMDKRKDPSSVDIKKV	1971.12	0	14	0	0
apo_PTP1B	233	249	LLMDKRKDPSSVDIKKV	1971.12	30	14	4.179	29.8
apo_PTP1B	233	249	LLMDKRKDPSSVDIKKV	1971.12	100	14	4.998	35.7
apo_PTP1B	233	249	LLMDKRKDPSSVDIKKV	1971.12	300	14	4.863	34.7
apo_PTP1B	233	249	LLMDKRKDPSSVDIKKV	1971.12	1000	14	5.756	41.1
apo_PTP1B	233	249	LLMDKRKDPSSVDIKKV	1971.12	3000	14	6.074	43.4
apo_PTP1B	233	249	LLMDKRKDPSSVDIKKV	1971.12	10000	14	6.56	46.9
apo_PTP1B	233	249	LLMDKRKDPSSVDIKKV	1971.12	MAX	14	9.966	71.2
apo_PTP1B	233	250	LLMDKRKDPSSVDIKKVL	2084.2	0	15	0	0
apo_PTP1B	233	250	LLMDKRKDPSSVDIKKVL	2084.2	30	15	4.515	30.1
apo_PTP1B	233	250	LLMDKRKDPSSVDIKKVL	2084.2	100	15	5.062	33.7
apo_PTP1B	233	250	LLMDKRKDPSSVDIKKVL	2084.2	300	15	5.622	37.5
apo_PTP1B	233	250	LLMDKRKDPSSVDIKKVL	2084.2	1000	15	5.842	39
apo_PTP1B	233	250	LLMDKRKDPSSVDIKKVL	2084.2	3000	15	6.292	41.9
apo_PTP1B	233	250	LLMDKRKDPSSVDIKKVL	2084.2	10000	15	6.769	45.1
apo_PTP1B	233	250	LLMDKRKDPSSVDIKKVL	2084.2	MAX	15	10.326	68.8
apo_PTP1B	233	251	LLMDKRKDPSSVDIKKVLL	2197.29	0	16	0	0
apo_PTP1B	233	251	LLMDKRKDPSSVDIKKVLL	2197.29	30	16	4.25	26.6
apo_PTP1B	233	251	LLMDKRKDPSSVDIKKVLL	2197.29	100	16	4.766	29.8
apo_PTP1B	233	251	LLMDKRKDPSSVDIKKVLL	2197.29	300	16	5.345	33.4
apo_PTP1B	233	251	LLMDKRKDPSSVDIKKVLL	2197.29	1000	16	5.571	34.8
apo_PTP1B	233	251	LLMDKRKDPSSVDIKKVLL	2197.29	3000	16	5.946	37.2
apo_PTP1B	233	251	LLMDKRKDPSSVDIKKVLL	2197.29	10000	16	6.504	40.7
apo_PTP1B	233	251	LLMDKRKDPSSVDIKKVLL	2197.29	MAX	16	11.043	69
apo_PTP1B	233	252	LLMDKRKDPSSVDIKKVLLE	2326.33	0	17	0	0
apo_PTP1B	233	252	LLMDKRKDPSSVDIKKVLLE	2326.33	30	17	4.201	24.7
apo_PTP1B	233	252	LLMDKRKDPSSVDIKKVLLE	2326.33	100	17	4.71	27.7
apo_PTP1B	233	252	LLMDKRKDPSSVDIKKVLLE	2326.33	300	17	5.281	31.1
apo_PTP1B	233	252	LLMDKRKDPSSVDIKKVLLE	2326.33	1000	17	5.487	32.3
apo_PTP1B	233	252	LLMDKRKDPSSVDIKKVLLE	2326.33	3000	17	5.857	34.5
apo_PTP1B	233	252	LLMDKRKDPSSVDIKKVLLE	2326.33	10000	17	6.426	37.8
apo_PTP1B	233	252	LLMDKRKDPSSVDIKKVLLE	2326.33	MAX	17	12.166	71.6
apo_PTP1B	233	253	LLMDKRKDPSSVDIKKVLLEM	2457.37	0	18	0	0
apo_PTP1B	233	253	LLMDKRKDPSSVDIKKVLLEM	2457.37	30	18	3.968	22
apo_PTP1B	233	253	LLMDKRKDPSSVDIKKVLLEM	2457.37	100	18	4.472	24.8
apo_PTP1B	233	253	LLMDKRKDPSSVDIKKVLLEM	2457.37	300	18	5.043	28
apo_PTP1B	233	253	LLMDKRKDPSSVDIKKVLLEM	2457.37	1000	18	5.286	29.4
apo_PTP1B	233	253	LLMDKRKDPSSVDIKKVLLEM	2457.37	3000	18	5.651	31.4
apo_PTP1B	233	253	LLMDKRKDPSSVDIKKVLLEM	2457.37	10000	18	6.223	34.6
apo_PTP1B	233	253	LLMDKRKDPSSVDIKKVLLEM	2457.37	MAX	18	13.119	72.9
apo_PTP1B	233	259	LLMDKRKDPSSVDIKKVLLEMRKFRMG	3232.8	0	24	0	0
apo_PTP1B	233	259	LLMDKRKDPSSVDIKKVLLEMRKFRMG	3232.8	30	24	5.206	21.7
apo_PTP1B	233	259	LLMDKRKDPSSVDIKKVLLEMRKFRMG	3232.8	100	24	6.065	25.3
apo_PTP1B	233	259	LLMDKRKDPSSVDIKKVLLEMRKFRMG	3232.8	300	24	7.145	29.8
apo_PTP1B	233	259	LLMDKRKDPSSVDIKKVLLEMRKFRMG	3232.8	1000	24	7.587	31.6
apo_PTP1B	233	259	LLMDKRKDPSSVDIKKVLLEMRKFRMG	3232.8	3000	24	8.2	34.2
apo_PTP1B	233	259	LLMDKRKDPSSVDIKKVLLEMRKFRMG	3232.8	10000	24	9.407	39.2
apo_PTP1B	233	259	LLMDKRKDPSSVDIKKVLLEMRKFRMG	3232.8	MAX	24	18.551	77.3
apo_PTP1B	233	260	LLMDKRKDPSSVDIKKVLLEMRKFRMGL	3345.88	0	25	0	0
apo_PTP1B	233	260	LLMDKRKDPSSVDIKKVLLEMRKFRMGL	3345.88	30	25	5.279	21.1
apo_PTP1B	233	260	LLMDKRKDPSSVDIKKVLLEMRKFRMGL	3345.88	100	25	6.104	24.4
apo_PTP1B	233	260	LLMDKRKDPSSVDIKKVLLEMRKFRMGL	3345.88	300	25	7.218	28.9
apo_PTP1B	233	260	LLMDKRKDPSSVDIKKVLLEMRKFRMGL	3345.88	1000	25	7.698	30.8
apo_PTP1B	233	260	LLMDKRKDPSSVDIKKVLLEMRKFRMGL	3345.88	3000	25	8.297	33.2
apo_PTP1B	233	260	LLMDKRKDPSSVDIKKVLLEMRKFRMGL	3345.88	10000	25	9.486	37.9
apo_PTP1B	233	260	LLMDKRKDPSSVDIKKVLLEMRKFRMGL	3345.88	MAX	25	18.719	74.9
apo_PTP1B	234	246	LMDKRKDPSSVDI	1502.78	0	10	0	0
apo_PTP1B	234	246	LMDKRKDPSSVDI	1502.78	30	10	4.75	47.5
apo_PTP1B	234	246	LMDKRKDPSSVDI	1502.78	100	10	5.095	50.9
apo_PTP1B	234	246	LMDKRKDPSSVDI	1502.78	300	10	5.341	53.4
apo_PTP1B	234	246	LMDKRKDPSSVDI	1502.78	1000	10	5.405	54
apo_PTP1B	234	246	LMDKRKDPSSVDI	1502.78	3000	10	5.448	54.5
apo_PTP1B	234	246	LMDKRKDPSSVDI	1502.78	10000	10	5.589	55.9
apo_PTP1B	234	246	LMDKRKDPSSVDI	1502.78	MAX	10	6.397	64
apo_PTP1B	234	249	LMDKRKDPSSVDIKKV	1858.03	0	13	0	0
apo_PTP1B	234	249	LMDKRKDPSSVDIKKV	1858.03	30	13	4.433	34.1
apo_PTP1B	234	249	LMDKRKDPSSVDIKKV	1858.03	100	13	4.941	38
apo_PTP1B	234	249	LMDKRKDPSSVDIKKV	1858.03	300	13	5.448	41.9
apo_PTP1B	234	249	LMDKRKDPSSVDIKKV	1858.03	1000	13	5.64	43.4
apo_PTP1B	234	249	LMDKRKDPSSVDIKKV	1858.03	3000	13	5.942	45.7
apo_PTP1B	234	249	LMDKRKDPSSVDIKKV	1858.03	10000	13	6.431	49.5
apo_PTP1B	234	249	LMDKRKDPSSVDIKKV	1858.03	MAX	13	8.132	62.6
apo_PTP1B	234	250	LMDKRKDPSSVDIKKVL	1971.12	0	14	0	0
apo_PTP1B	234	250	LMDKRKDPSSVDIKKVL	1971.12	30	14	4.466	31.9
apo_PTP1B	234	250	LMDKRKDPSSVDIKKVL	1971.12	100	14	5.006	35.8
apo_PTP1B	234	250	LMDKRKDPSSVDIKKVL	1971.12	300	14	5.556	39.7
apo_PTP1B	234	250	LMDKRKDPSSVDIKKVL	1971.12	1000	14	5.757	41.1
apo_PTP1B	234	250	LMDKRKDPSSVDIKKVL	1971.12	3000	14	6.075	43.4
apo_PTP1B	234	250	LMDKRKDPSSVDIKKVL	1971.12	10000	14	6.562	46.9
apo_PTP1B	234	250	LMDKRKDPSSVDIKKVL	1971.12	MAX	14	9.933	70.9
apo_PTP1B	234	251	LMDKRKDPSSVDIKKVLL	2084.2	0	15	0	0
apo_PTP1B	234	251	LMDKRKDPSSVDIKKVLL	2084.2	30	15	4.515	30.1
apo_PTP1B	234	251	LMDKRKDPSSVDIKKVLL	2084.2	100	15	5.062	33.7
apo_PTP1B	234	251	LMDKRKDPSSVDIKKVLL	2084.2	300	15	5.622	37.5
apo_PTP1B	234	251	LMDKRKDPSSVDIKKVLL	2084.2	1000	15	5.842	39
apo_PTP1B	234	251	LMDKRKDPSSVDIKKVLL	2084.2	3000	15	6.292	41.9
apo_PTP1B	234	251	LMDKRKDPSSVDIKKVLL	2084.2	10000	15	6.769	45.1
apo_PTP1B	234	251	LMDKRKDPSSVDIKKVLL	2084.2	MAX	15	10.326	68.8
apo_PTP1B	234	252	LMDKRKDPSSVDIKKVLLE	2213.25	0	16	0	0
apo_PTP1B	234	252	LMDKRKDPSSVDIKKVLLE	2213.25	30	16	4.267	26.7
apo_PTP1B	234	252	LMDKRKDPSSVDIKKVLLE	2213.25	100	16	4.776	29.9
apo_PTP1B	234	252	LMDKRKDPSSVDIKKVLLE	2213.25	300	16	5.327	33.3
apo_PTP1B	234	252	LMDKRKDPSSVDIKKVLLE	2213.25	1000	16	5.516	34.5
apo_PTP1B	234	252	LMDKRKDPSSVDIKKVLLE	2213.25	3000	16	5.853	36.6
apo_PTP1B	234	252	LMDKRKDPSSVDIKKVLLE	2213.25	10000	16	6.36	39.8
apo_PTP1B	234	252	LMDKRKDPSSVDIKKVLLE	2213.25	MAX	16	11.619	72.6
apo_PTP1B	234	253	LMDKRKDPSSVDIKKVLLEM	2344.29	0	17	0	0
apo_PTP1B	234	253	LMDKRKDPSSVDIKKVLLEM	2344.29	30	17	3.947	23.2
apo_PTP1B	234	253	LMDKRKDPSSVDIKKVLLEM	2344.29	100	17	4.442	26.1
apo_PTP1B	234	253	LMDKRKDPSSVDIKKVLLEM	2344.29	300	17	4.978	29.3
apo_PTP1B	234	253	LMDKRKDPSSVDIKKVLLEM	2344.29	1000	17	5.228	30.8
apo_PTP1B	234	253	LMDKRKDPSSVDIKKVLLEM	2344.29	3000	17	5.546	32.6
apo_PTP1B	234	253	LMDKRKDPSSVDIKKVLLEM	2344.29	10000	17	6.008	35.3
apo_PTP1B	234	253	LMDKRKDPSSVDIKKVLLEM	2344.29	MAX	17	11.567	68
apo_PTP1B	234	259	LMDKRKDPSSVDIKKVLLEMRKFRMG	3119.71	0	23	0	0
apo_PTP1B	234	259	LMDKRKDPSSVDIKKVLLEMRKFRMG	3119.71	30	23	5.187	22.6
apo_PTP1B	234	259	LMDKRKDPSSVDIKKVLLEMRKFRMG	3119.71	100	23	6.011	26.1
apo_PTP1B	234	259	LMDKRKDPSSVDIKKVLLEMRKFRMG	3119.71	300	23	7.071	30.7
apo_PTP1B	234	259	LMDKRKDPSSVDIKKVLLEMRKFRMG	3119.71	1000	23	7.518	32.7
apo_PTP1B	234	259	LMDKRKDPSSVDIKKVLLEMRKFRMG	3119.71	3000	23	8.12	35.3
apo_PTP1B	234	259	LMDKRKDPSSVDIKKVLLEMRKFRMG	3119.71	10000	23	9.291	40.4
apo_PTP1B	234	259	LMDKRKDPSSVDIKKVLLEMRKFRMG	3119.71	MAX	23	18.645	81.1
apo_PTP1B	234	260	LMDKRKDPSSVDIKKVLLEMRKFRMGL	3232.8	0	24	0	0
apo_PTP1B	234	260	LMDKRKDPSSVDIKKVLLEMRKFRMGL	3232.8	30	24	5.206	21.7
apo_PTP1B	234	260	LMDKRKDPSSVDIKKVLLEMRKFRMGL	3232.8	100	24	6.065	25.3
apo_PTP1B	234	260	LMDKRKDPSSVDIKKVLLEMRKFRMGL	3232.8	300	24	7.145	29.8
apo_PTP1B	234	260	LMDKRKDPSSVDIKKVLLEMRKFRMGL	3232.8	1000	24	7.587	31.6
apo_PTP1B	234	260	LMDKRKDPSSVDIKKVLLEMRKFRMGL	3232.8	3000	24	8.2	34.2
apo_PTP1B	234	260	LMDKRKDPSSVDIKKVLLEMRKFRMGL	3232.8	10000	24	9.407	39.2
apo_PTP1B	234	260	LMDKRKDPSSVDIKKVLLEMRKFRMGL	3232.8	MAX	24	18.551	77.3
apo_PTP1B	234	261	LMDKRKDPSSVDIKKVLLEMRKFRMGLI	3345.88	0	25	0	0
apo_PTP1B	234	261	LMDKRKDPSSVDIKKVLLEMRKFRMGLI	3345.88	30	25	5.279	21.1
apo_PTP1B	234	261	LMDKRKDPSSVDIKKVLLEMRKFRMGLI	3345.88	100	25	6.104	24.4
apo_PTP1B	234	261	LMDKRKDPSSVDIKKVLLEMRKFRMGLI	3345.88	300	25	7.218	28.9
apo_PTP1B	234	261	LMDKRKDPSSVDIKKVLLEMRKFRMGLI	3345.88	1000	25	7.698	30.8
apo_PTP1B	234	261	LMDKRKDPSSVDIKKVLLEMRKFRMGLI	3345.88	3000	25	8.297	33.2
apo_PTP1B	234	261	LMDKRKDPSSVDIKKVLLEMRKFRMGLI	3345.88	10000	25	9.486	37.9
apo_PTP1B	234	261	LMDKRKDPSSVDIKKVLLEMRKFRMGLI	3345.88	MAX	25	18.719	74.9
apo_PTP1B	235	250	MDKRKDPSSVDIKKVL	1858.03	0	13	0	0
apo_PTP1B	235	250	MDKRKDPSSVDIKKVL	1858.03	30	13	4.433	34.1
apo_PTP1B	235	250	MDKRKDPSSVDIKKVL	1858.03	100	13	4.941	38
apo_PTP1B	235	250	MDKRKDPSSVDIKKVL	1858.03	300	13	5.448	41.9
apo_PTP1B	235	250	MDKRKDPSSVDIKKVL	1858.03	1000	13	5.64	43.4
apo_PTP1B	235	250	MDKRKDPSSVDIKKVL	1858.03	3000	13	5.942	45.7
apo_PTP1B	235	250	MDKRKDPSSVDIKKVL	1858.03	10000	13	6.431	49.5
apo_PTP1B	235	250	MDKRKDPSSVDIKKVL	1858.03	MAX	13	8.132	62.6
apo_PTP1B	235	251	MDKRKDPSSVDIKKVLL	1971.12	0	14	0	0
apo_PTP1B	235	251	MDKRKDPSSVDIKKVLL	1971.12	30	14	4.179	29.8
apo_PTP1B	235	251	MDKRKDPSSVDIKKVLL	1971.12	100	14	4.998	35.7
apo_PTP1B	235	251	MDKRKDPSSVDIKKVLL	1971.12	300	14	4.863	34.7
apo_PTP1B	235	251	MDKRKDPSSVDIKKVLL	1971.12	1000	14	5.756	41.1
apo_PTP1B	235	251	MDKRKDPSSVDIKKVLL	1971.12	3000	14	6.074	43.4
apo_PTP1B	235	251	MDKRKDPSSVDIKKVLL	1971.12	10000	14	6.56	46.9
apo_PTP1B	235	251	MDKRKDPSSVDIKKVLL	1971.12	MAX	14	9.966	71.2
apo_PTP1B	235	252	MDKRKDPSSVDIKKVLLE	2100.16	0	15	0	0
apo_PTP1B	235	252	MDKRKDPSSVDIKKVLLE	2100.16	30	15	4.265	28.4
apo_PTP1B	235	252	MDKRKDPSSVDIKKVLLE	2100.16	100	15	4.754	31.7
apo_PTP1B	235	252	MDKRKDPSSVDIKKVLLE	2100.16	300	15	5.273	35.2
apo_PTP1B	235	252	MDKRKDPSSVDIKKVLLE	2100.16	1000	15	5.46	36.4
apo_PTP1B	235	252	MDKRKDPSSVDIKKVLLE	2100.16	3000	15	5.791	38.6
[truncated: 5,195 more rows]

## Sheet: Quantitative HDX Data
Start	End	Sequence	Peptide Mass	RT (min)	Deut Time (sec)	maxD	#D	%D
1	6	MEMEKE	795.314	6.6	30	4	2.4	60.7
1	7	MEMEKEF	942.383	8.8	30	5	2.8	55.1
1	16	MEMEKEFEQIDKSGSW	1972.85	10.1	30	14	6.2	44.2
4	11	EKEFEQID	1036.47	7.9	30	6	2	33.6
4	15	EKEFEQIDKSGS	1395.65	7.2	30	10	4.8	48.3
4	16	EKEFEQIDKSGSW	1581.73	8.9	30	11	5	45.6
7	16	FEQIDKSGSW	1195.55	9.1	30	8	4.3	53.4
8	16	EQIDKSGSW	1048.48	8.3	30	7	4.2	60.2
10	19	IDKSGSWAAI	1046.54	8.6	30	8	0.1	1.7
11	40	DKSGSWAAIYQDIRHEASDFPSRVAKLPKN	3385.72	10	30	26	4.2	16.1
13	21	SGSWAAIYQ	981.456	10.3	30	7	2.5	35.6
16	25	WAAIYQDIRH	1271.64	7.9	30	8	2.1	26
17	30	AAIYQDIRHEASDF	1634.77	9.5	30	12	5.1	42.6
26	44	EASDFPSRVAKLPKNKNRN	2170.16	10.6	30	15	3.1	21
29	64	DFPSRVAKLPKNKNRNRYRDVSPFDHSRIKLHQEDN	4376.28	7.3	30	31	7.8	25.2
30	49	FPSRVAKLPKNKNRNRYRDV	2457.38	9.8	30	17	4	23.3
30	65	FPSRVAKLPKNKNRNRYRDVSPFDHSRIKLHQEDND	4376.28	7.3	30	32	7.8	24.4
31	35	PSRVA	528.302	9.3	30	3	0.1	2.3
31	55	PSRVAKLPKNKNRNRYRDVSPFDHS	2980.59	7	30	21	6.2	29.5
31	59	PSRVAKLPKNKNRNRYRDVSPFDHSRIKL	3490.95	7.5	30	25	6.7	27
31	65	PSRVAKLPKNKNRNRYRDVSPFDHSRIKLHQEDND	4229.21	7.1	30	31	7.5	24.2
32	49	SRVAKLPKNKNRNRYRDV	2213.26	8.4	30	15	4.3	28.6
33	50	RVAKLPKNKNRNRYRDVS	2213.26	8.4	30	15	4.3	28.6
33	52	RVAKLPKNKNRNRYRDVSPF	2457.38	9.8	30	16	4	24.8
34	65	VAKLPKNKNRNRYRDVSPFDHSRIKLHQEDND	3889.02	7	30	28	7.3	25.9
35	55	AKLPKNKNRNRYRDVSPFDHS	2541.33	7	30	17	5	29.6
35	65	AKLPKNKNRNRYRDVSPFDHSRIKLHQEDND	3789.95	7.1	30	27	7.2	26.6
39	53	KNKNRNRYRDVSPFD	1907.97	7.2	30	12	10.2	85.1
46	60	YRDVSPFDHSRIKLH	1868.96	10	30	12	1.6	13.7
46	73	YRDVSPFDHSRIKLHQEDNDYINASLIK	3372.69	7	30	25	20.2	80.8
47	73	RDVSPFDHSRIKLHQEDNDYINASLIK	3209.62	8.6	30	24	5	20.7
48	61	DVSPFDHSRIKLHQ	1677.86	10	30	11	1.8	15.9
48	74	DVSPFDHSRIKLHQEDNDYINASLIKM	3184.56	9.3	30	24	11.8	49.3
51	61	PFDHSRIKLHQ	1376.73	7.2	30	9	7.2	79.9
52	61	FDHSRIKLHQ	1279.68	8.9	30	8	1.9	23.6
54	78	HSRIKLHQEDNDYINASLIKMEEAQ	2981.47	7.5	30	23	7.5	32.6
56	63	RIKLHQED	1037.56	8.3	30	6	1.8	30.2
56	65	RIKLHQEDND	1266.63	9	30	8	1.8	22
59	70	LHQEDNDYINAS	1417.61	8.9	30	10	1.4	13.9
60	71	HQEDNDYINASL	1417.61	8.9	30	10	1.4	13.9
63	88	DNDYINASLIKMEEAQRSYILTQGPL	2981.48	7.5	30	23	7.6	33.1
65	74	DYINASLIKM	1166.6	8.5	30	8	1.9	23.7
66	71	YINASL	679.354	8.8	30	4	0.3	6.3
70	80	SLIKMEEAQRS	1290.66	7.7	30	9	3.9	42.8
72	80	IKMEEAQRS	1090.54	6.3	30	7	3.3	46.6
72	81	IKMEEAQRSY	1253.61	7.1	30	8	3.4	42.2
72	95	IKMEEAQRSYILTQGPLPNTVGHF	2728.4	9.6	30	20	4	20
72	97	IKMEEAQRSYILTQGPLPNTVGHFWE	3043.52	10.2	30	22	3.8	17.5
73	82	KMEEAQRSYI	1253.61	7.1	30	8	3.4	42.2
75	95	EEAQRSYILTQGPLPNTVGHF	2356.18	9.7	30	17	3.1	18
76	96	EAQRSYILTQGPLPNTVGHFW	2413.22	10.4	30	17	1.8	10.7
77	82	AQRSYI	736.387	7.5	30	4	1.1	26.9
77	95	AQRSYILTQGPLPNTVGHF	2098.1	9.6	30	15	2	13.3
77	97	AQRSYILTQGPLPNTVGHFWE	2413.22	10.4	30	17	1.8	10.7
78	95	QRSYILTQGPLPNTVGHF	2027.06	9.6	30	14	1.8	13.2
79	96	RSYILTQGPLPNTVGHFW	2085.08	11	30	14	2.7	19.2
81	95	YILTQGPLPNTVGHF	1655.87	10	30	11	1.7	15.4
81	96	YILTQGPLPNTVGHFW	1841.95	10.2	30	12	3.6	29.9
81	97	YILTQGPLPNTVGHFWE	1970.99	10.8	30	13	1.5	11.7
82	95	ILTQGPLPNTVGHF	1492.8	9.5	30	10	1.7	17.2
82	97	ILTQGPLPNTVGHFWE	1807.93	10.5	30	12	1.4	11.8
83	95	LTQGPLPNTVGHF	1379.72	9.1	30	9	1.8	19.5
83	98	LTQGPLPNTVGHFWEM	1825.88	10	30	12	3.7	30.8
84	95	TQGPLPNTVGHF	1266.64	9	30	8	1.7	21.8
88	94	LPNTVGH	736.387	7.5	30	5	1.1	21.4
95	106	FWEMVWEQKSRG	1581.74	8.8	30	10	5.1	50.5
96	100	WEMVW	749.321	12.1	30	3	0.1	1.7
96	101	WEMVWE	878.363	11.5	30	4	0.1	1.3
96	106	WEMVWEQKSRG	1434.67	9.6	30	9	0.2	2
96	109	WEMVWEQKSRGVVM	1763.85	10.2	30	12	0.2	1.5
96	110	WEMVWEQKSRGVVML	1876.93	10.7	30	13	0.1	1.1
98	106	MVWEQKSRG	1119.55	7.4	30	7	0.3	4.2
98	108	MVWEQKSRGVV	1317.69	8	30	9	0.2	2.7
98	109	MVWEQKSRGVVM	1448.73	8.7	30	10	0.1	1
98	110	MVWEQKSRGVVML	1561.81	9.7	30	11	0.2	1.8
99	109	VWEQKSRGVVM	1317.69	8	30	9	0.2	2.7
99	110	VWEQKSRGVVML	1430.77	9.1	30	10	0.2	2.1
100	134	WEQKSRGVVMLNRVMEKGSLKCAQYWPQKEEKEMI	4238.13	8.9	30	32	15.5	48.4
101	109	EQKSRGVVM	1032.54	7	30	7	5.5	78.3
101	110	EQKSRGVVML	1145.62	7.5	30	8	5.9	74.1
104	114	SRGVVMLNRVM	1260.68	10.4	30	9	3.7	40.6
106	129	GVVMLNRVMEKGSLKCAQYWPQKE	2793.41	8.1	30	21	12.2	58.2
110	118	LNRVMEKGS	1032.54	7	30	7	5.5	78.3
110	119	LNRVMEKGSL	1145.62	7.5	30	8	5.9	74.1
110	121	LNRVMEKGSLKC	1376.73	7.2	30	10	7.3	72.6
110	132	LNRVMEKGSLKCAQYWPQKEEKE	2793.39	8.1	30	20	12.2	60.8
110	134	LNRVMEKGSLKCAQYWPQKEEKEMI	3037.52	8.7	30	22	11.8	53.8
110	135	LNRVMEKGSLKCAQYWPQKEEKEMIF	3184.59	9.4	30	23	11.6	50.3
111	119	NRVMEKGSL	1032.54	7	30	7	5.5	78.3
111	121	NRVMEKGSLKC	1263.64	6.8	30	9	6.5	71.8
111	124	NRVMEKGSLKCAQY	1625.8	7.3	30	12	8.5	70.9
111	132	NRVMEKGSLKCAQYWPQKEEKE	2680.31	7.8	30	19	11.6	61
111	133	NRVMEKGSLKCAQYWPQKEEKEM	2811.35	8.3	30	20	11.2	55.9
111	135	NRVMEKGSLKCAQYWPQKEEKEMIF	3071.5	9.2	30	22	11	50.1
111	136	NRVMEKGSLKCAQYWPQKEEKEMIFE	3200.55	9.1	30	23	11.5	49.8
116	137	KGSLKCAQYWPQKEEKEMIFED	2686.28	10.3	30	19	7	36.6
117	130	GSLKCAQYWPQKEE	1665.78	7.5	30	11	5.3	48.1
119	128	LKCAQYWPQK	1263.64	6.7	30	7	6.5	92.2
120	132	KCAQYWPQKEEKE	1665.78	7.5	30	10	5.3	52.9
120	133	KCAQYWPQKEEKEM	1796.82	8	30	11	5.2	47.3
120	135	KCAQYWPQKEEKEMIF	2056.98	9.6	30	13	4.8	36.6
120	136	KCAQYWPQKEEKEMIFE	2186.02	9.1	30	14	5.7	40.8
122	132	AQYWPQKEEKE	1434.68	7.6	30	8	4.1	51
122	135	AQYWPQKEEKEMIF	1825.87	10	30	11	3.7	33.6
122	136	AQYWPQKEEKEMIFE	1954.91	9.6	30	12	4.4	36.4
125	143	WPQKEEKEMIFEDTNLKLT	2378.18	7.7	30	17	3.6	21.2
133	140	MIFEDTNL	981.448	10.2	30	6	2.6	42.7
133	142	MIFEDTNLKL	1222.63	10.4	30	8	1.6	20.6
134	139	IFEDTN	737.323	8.7	30	4	1.9	46.7
134	140	IFEDTNL	850.407	9.4	30	5	2.6	51.1
134	142	IFEDTNLKL	1091.59	9.8	30	7	2.1	29.5
135	140	FEDTNL	737.323	8.7	30	4	1.9	46.7
137	164	DTNLKLTLISEDIKSYYTVRQLELENLT	3311.75	10	30	26	3.4	13.3
139	141	NLK	373.233	13	30	1	0	2.1
141	147	KLTLISE	802.48	8.7	30	5	0.9	17.1
142	159	LTLISEDIKSYYTVRQLE	2170.15	10.6	30	16	3.2	20
143	151	TLISEDIKS	1004.54	8.2	30	7	2.5	36
143	152	TLISEDIKSY	1167.6	9.1	30	8	3.1	38.6
143	160	TLISEDIKSYYTVRQLEL	2170.15	10.6	30	16	3.2	20
143	162	TLISEDIKSYYTVRQLELEN	2413.24	10.4	30	18	1.8	9.8
143	165	TLISEDIKSYYTVRQLELENLTT	2728.42	9.6	30	21	4.2	20.1
144	159	LISEDIKSYYTVRQLE	1956.02	9.8	30	14	2.8	19.8
145	152	ISEDIKSY	953.471	7.8	30	6	3.3	54.3
145	157	ISEDIKSYYTVRQ	1600.81	8.2	30	11	3.2	28.9
145	160	ISEDIKSYYTVRQLEL	1956.02	9.8	30	14	2.8	19.8
145	161	ISEDIKSYYTVRQLELE	2085.06	11	30	15	2.7	17.9
145	164	ISEDIKSYYTVRQLELENLT	2413.24	10.4	30	18	1.8	9.8
146	158	SEDIKSYYTVRQL	1600.81	8.2	30	11	3.2	28.9
146	159	SEDIKSYYTVRQLE	1729.85	10	30	12	2.5	20.8
147	158	EDIKSYYTVRQL	1513.78	8.8	30	10	1.5	14.9
148	157	DIKSYYTVRQ	1271.65	7.9	30	8	2	24.6
148	159	DIKSYYTVRQLE	1513.78	8.8	30	10	1.5	14.9
148	160	DIKSYYTVRQLEL	1626.86	9.9	30	11	1.7	15.6
148	162	DIKSYYTVRQLELEN	1869.95	9.2	30	13	1.7	13.4
149	157	IKSYYTVRQ	1156.62	7.3	30	7	1.7	24.3
149	160	IKSYYTVRQLEL	1511.83	9.5	30	10	1.3	12.7
150	158	KSYYTVRQL	1156.62	7.3	30	7	1.7	24.3
150	166	KSYYTVRQLELENLTTQ	2085.07	11	30	15	2.7	17.9
152	157	YYTVRQ	828.413	7	30	4	0.3	7.4
152	160	YYTVRQLEL	1183.62	9.9	30	7	0.1	1.9
152	166	YYTVRQLELENLTTQ	1869.95	9.2	30	13	1.7	13.4
153	159	YTVRQLE	907.476	7.9	30	5	0	0.8
153	160	YTVRQLEL	1020.56	9.5	30	6	0.1	2.1
153	162	YTVRQLELEN	1263.65	6.7	30	8	6.5	80.7
153	163	YTVRQLELENL	1376.73	7.2	30	9	7.2	79.9
154	160	TVRQLEL	857.497	8.8	30	5	0.2	3.4
158	163	LELENL	729.391	10	30	4	0.1	2.8
158	174	LELENLTTQETREILHF	2085.07	11	30	15	2.7	17.9
159	169	ELENLTTQETR	1332.65	7.4	30	9	2.9	32.5
160	170	LENLTTQETRE	1332.65	7.4	30	9	2.9	32.5
161	167	ENLTTQE	833.377	6.8	30	5	1.2	24.5
161	170	ENLTTQETRE	1219.57	6.8	30	8	2.6	32.9
161	171	ENLTTQETREI	1332.65	7.4	30	9	2.9	32.5
161	174	ENLTTQETREILHF	1729.86	10	30	12	2.5	20.9
161	182	ENLTTQETREILHFHYTTWPDF	2777.31	10.7	30	19	4.5	23.7
161	190	ENLTTQETREILHFHYTTWPDFGVPESPAS	3501.65	10.5	30	25	9.1	36.3
161	191	ENLTTQETREILHFHYTTWPDFGVPESPASF	3648.72	10.9	30	26	8.7	33.6
162	173	NLTTQETREILH	1453.75	10.3	30	10	1.8	17.7
163	174	LTTQETREILHF	1486.78	9.9	30	10	1.6	16.5
164	174	TTQETREILHF	1373.69	9.3	30	9	1.4	15.4
164	182	TTQETREILHFHYTTWPDF	2421.14	10.5	30	16	3	18.8
164	186	TTQETREILHFHYTTWPDFGVPE	2803.32	10.1	30	19	11.5	60.4
164	191	TTQETREILHFHYTTWPDFGVPESPASF	3292.55	10.7	30	23	8.7	38
168	174	TREILHF	914.497	9.1	30	5	0.6	11.1
168	182	TREILHFHYTTWPDF	1961.94	10.4	30	12	2.4	20
168	190	TREILHFHYTTWPDFGVPESPAS	2686.28	10.3	30	18	7	38.6
168	191	TREILHFHYTTWPDFGVPESPASF	2833.35	10.7	30	19	7.8	41
169	182	REILHFHYTTWPDF	1860.89	10.3	30	11	2.3	20.7
169	191	REILHFHYTTWPDFGVPESPASF	2732.3	10.7	30	18	7.6	42.3
170	184	EILHFHYTTWPDFGV	1860.88	10.3	30	12	2.3	19
170	193	EILHFHYTTWPDFGVPESPASFLN	2803.33	10	30	19	11.4	60
171	174	ILHF	528.306	9.3	30	2	0.1	3.5
171	182	ILHFHYTTWPDF	1575.75	10.8	30	9	2.2	24.5
171	190	ILHFHYTTWPDFGVPESPAS	2300.09	10.5	30	15	6.7	44.6
171	191	ILHFHYTTWPDFGVPESPASF	2447.16	11	30	16	7.6	47.3
172	192	LHFHYTTWPDFGVPESPASFL	2447.16	11	30	16	7.6	47.3
173	191	HFHYTTWPDFGVPESPASF	2220.99	10.8	30	14	7.6	54.2
174	181	FHYTTWPD	1065.46	10.4	30	5	2.3	45.3
174	190	FHYTTWPDFGVPESPAS	1936.86	10.8	30	12	7.4	61.9
175	182	HYTTWPDF	1065.46	10.4	30	5	2.3	45.3
175	190	HYTTWPDFGVPESPAS	1789.79	10.1	30	11	6.7	61.2
175	191	HYTTWPDFGVPESPASF	1936.86	10.8	30	12	5.8	48.5
175	192	HYTTWPDFGVPESPASFL	2049.95	11.5	30	13	7.3	56
177	191	TTWPDFGVPESPASF	1636.74	11.4	30	10	6.9	69.1
181	187	DFGVPES	749.323	12.1	30	4	0.1	1.3
182	187	FGVPES	634.296	9.7	30	3	0.1	4.8
182	190	FGVPESPAS	889.418	8.8	30	5	4.5	90.4
183	191	GVPESPASF	889.418	8.8	30	5	4.5	90.4
183	192	GVPESPASFL	1002.5	10.4	30	6	4.9	81.4
186	195	ESPASFLNFL	1123.56	11.1	30	7	3.3	47.4
186	201	ESPASFLNFLFKVRES	1869.96	9.2	30	13	1.8	13.5
187	205	SPASFLNFLFKVRESGSLS	2085.09	11	30	17	2.7	15.7
187	221	SPASFLNFLFKVRESGSLSPEHGPVVVHCSAGIGR	3680.89	8.1	30	31	10.7	34.5
188	195	PASFLNFL	907.48	7.9	30	6	0.1	1.2
188	222	PASFLNFLFKVRESGSLSPEHGPVVVHCSAGIGRS	3680.89	8.1	30	31	10.7	34.5
191	194	FLNF	539.274	11.3	30	2	0	1.3
191	195	FLNFL	652.358	11.9	30	3	0.1	3.6
192	195	LNFL	505.29	10.6	30	2	0	2.3
192	196	LNFLF	652.358	11.9	30	3	0.1	3.6
193	196	NFLF	539.274	11.3	30	2	0	1.3
194	224	FLFKVRESGSLSPEHGPVVVHCSAGIGRSGT	3209.64	8.6	30	27	5	18.5
195	224	LFKVRESGSLSPEHGPVVVHCSAGIGRSGT	3062.57	7.9	30	26	5.5	21.3
195	225	LFKVRESGSLSPEHGPVVVHCSAGIGRSGTF	3209.64	8.6	30	27	5	18.5
195	226	LFKVRESGSLSPEHGPVVVHCSAGIGRSGTFC	3312.65	8.8	30	28	5.3	18.8
196	215	FKVRESGSLSPEHGPVVVHC	2163.09	7.9	30	16	2.3	14.7
196	218	FKVRESGSLSPEHGPVVVHCSAG	2378.18	7.7	30	19	3.6	19
196	220	FKVRESGSLSPEHGPVVVHCSAGIG	2548.29	8	30	21	5	24
196	224	FKVRESGSLSPEHGPVVVHCSAGIGRSGT	2949.49	7.7	30	25	5.7	22.7
196	225	FKVRESGSLSPEHGPVVVHCSAGIGRSGTF	3096.56	8.3	30	26	5.2	20.1
196	226	FKVRESGSLSPEHGPVVVHCSAGIGRSGTFC	3199.57	8.6	30	27	15.1	55.9
196	227	FKVRESGSLSPEHGPVVVHCSAGIGRSGTFCL	3312.65	8.7	30	28	5	18
197	218	KVRESGSLSPEHGPVVVHCSAG	2231.11	7.2	30	18	3.9	21.6
197	225	KVRESGSLSPEHGPVVVHCSAGIGRSGTF	2949.49	8.1	30	25	5.5	22
198	209	VRESGSLSPEHG	1253.6	7.1	30	9	3.4	37.8
201	213	SGSLSPEHGPVVV	1263.65	6.7	30	9	6.5	71.9
211	222	VVVHCSAGIGRS	1183.61	9.9	30	10	0.2	1.8
211	236	VVVHCSAGIGRSGTFCLADTCLLLMD	2680.28	7.8	30	24	11.6	48.3
216	225	SAGIGRSGTF	951.477	8.2	30	8	3.3	41.1
218	233	GIGRSGTFCLADTCLL	1625.79	7.3	30	14	8.5	60.8
219	225	IGRSGTF	736.387	7.5	30	5	1.1	21.4
224	239	TFCLADTCLLLMDKRK	1869.95	9.2	30	14	1.8	12.6
225	231	FCLADTC	771.293	12	30	5	0.2	3
225	232	FCLADTCL	884.377	11	30	6	0.2	3.3
226	232	CLADTCL	737.309	9.6	30	5	0.2	3.7
227	232	LADTCL	634.3	9.3	30	4	0.2	3.8
228	233	ADTCLL	634.3	9.3	30	4	0.2	3.8
232	244	LLLMDKRKDPSSV	1500.83	7.2	30	10	5.2	52.3
232	249	LLLMDKRKDPSSVDIKKV	2084.2	8.1	30	15	4.5	30.1
232	250	LLLMDKRKDPSSVDIKKVL	2197.29	8.7	30	16	4.3	26.6
232	259	LLLMDKRKDPSSVDIKKVLLEMRKFRMG	3345.88	10.3	30	25	5.3	21.1
233	244	LLMDKRKDPSSV	1387.75	7	30	9	4.1	45.2
233	245	LLMDKRKDPSSVD	1502.78	6.9	30	10	4.8	47.5
233	249	LLMDKRKDPSSVDIKKV	1971.12	8	30	14	4.2	29.8
233	250	LLMDKRKDPSSVDIKKVL	2084.2	8.1	30	15	4.5	30.1
233	251	LLMDKRKDPSSVDIKKVLL	2197.29	8.7	30	16	4.3	26.6
233	252	LLMDKRKDPSSVDIKKVLLE	2326.33	8.8	30	17	4.2	24.7
233	253	LLMDKRKDPSSVDIKKVLLEM	2457.37	9.8	30	18	4	22
233	259	LLMDKRKDPSSVDIKKVLLEMRKFRMG	3232.8	10.2	30	24	5.2	21.7
233	260	LLMDKRKDPSSVDIKKVLLEMRKFRMGL	3345.88	10.3	30	25	5.3	21.1
234	246	LMDKRKDPSSVDI	1502.78	6.9	30	10	4.8	47.5
234	249	LMDKRKDPSSVDIKKV	1858.03	7.7	30	13	4.4	34.1
234	250	LMDKRKDPSSVDIKKVL	1971.12	7.7	30	14	4.5	31.9
234	251	LMDKRKDPSSVDIKKVLL	2084.2	8.1	30	15	4.5	30.1
234	252	LMDKRKDPSSVDIKKVLLE	2213.25	8.4	30	16	4.3	26.7
234	253	LMDKRKDPSSVDIKKVLLEM	2344.29	9.7	30	17	3.9	23.2
234	259	LMDKRKDPSSVDIKKVLLEMRKFRMG	3119.71	10	30	23	5.2	22.6
234	260	LMDKRKDPSSVDIKKVLLEMRKFRMGL	3232.8	10.2	30	24	5.2	21.7
234	261	LMDKRKDPSSVDIKKVLLEMRKFRMGLI	3345.88	10.3	30	25	5.3	21.1
235	250	MDKRKDPSSVDIKKVL	1858.03	7.7	30	13	4.4	34.1
235	251	MDKRKDPSSVDIKKVLL	1971.12	8	30	14	4.2	29.8
235	252	MDKRKDPSSVDIKKVLLE	2100.16	8.3	30	15	4.3	28.4
235	253	MDKRKDPSSVDIKKVLLEM	2231.2	9.6	30	16	4	25.1
235	260	MDKRKDPSSVDIKKVLLEMRKFRMGL	3119.71	10	30	23	5.2	22.6
235	261	MDKRKDPSSVDIKKVLLEMRKFRMGLI	3232.8	10.2	30	24	5.2	21.7
236	253	DKRKDPSSVDIKKVLLEM	2100.16	8.3	30	15	4.3	28.4
244	252	VDIKKVLLE	1055.66	9	30	7	0.6	7.9
244	253	VDIKKVLLEM	1186.7	10.4	30	8	0.5	6.7
244	260	VDIKKVLLEMRKFRMGL	2075.21	10.6	30	15	2.7	18
246	252	IKKVLLE	841.564	7.4	30	5	0.2	3.9
246	253	IKKVLLEM	972.604	8.9	30	6	0.1	2.5
250	259	LLEMRKFRMG	1279.69	8.9	30	8	1.9	23.6
251	259	LEMRKFRMG	1166.61	8.5	30	7	1.9	27
251	260	LEMRKFRMGL	1279.69	8.9	30	8	1.9	23.6
251	265	LEMRKFRMGLIQTAD	1807.94	10.4	30	13	1.5	11.7
252	260	EMRKFRMGL	1166.61	8.5	30	7	1.9	27
252	261	EMRKFRMGLI	1279.69	8.9	30	8	1.9	23.6
252	269	EMRKFRMGLIQTADQLRF	2239.17	10	30	16	4.7	29.4
253	260	MRKFRMGL	1037.56	8.3	30	6	1.8	30.2
253	263	MRKFRMGLIQT	1379.75	8.8	30	9	3.3	37.1
253	264	MRKFRMGLIQTA	1450.79	9.8	30	10	0.2	2.1
253	267	MRKFRMGLIQTADQL	1806.96	9.4	30	13	4.8	37.1
253	269	MRKFRMGLIQTADQLRF	2110.13	9.8	30	15	4.5	30.2
253	272	MRKFRMGLIQTADQLRFSYL	2473.31	10.2	30	18	4.3	23.9
254	260	RKFRMGL	906.522	7.9	30	5	1.7	34.8
259	269	GLIQTADQLRF	1260.68	10.4	30	9	3.7	40.6
260	266	LIQTADQ	787.408	8	30	5	2.1	42.4
260	271	LIQTADQLRFSY	1453.76	10.3	30	10	1.8	17.7
261	267	IQTADQL	787.408	8	30	5	2.1	42.4
261	269	IQTADQLRF	1090.58	9.3	30	7	2.1	30.6
261	272	IQTADQLRFSYL	1453.76	10.3	30	10	1.8	17.7
261	285	IQTADQLRFSYLAVIEGAKFIMGDS	2772.42	12.1	30	23	4.4	19
264	269	ADQLRF	748.387	9	30	4	0.4	8.9
264	272	ADQLRFSYL	1111.57	10.3	30	7	0.2	2.9
265	271	DQLRFSY	927.445	7.2	30	5	2.5	50.7
265	273	DQLRFSYLA	1111.57	10.3	30	7	0.2	2.9
265	290	DQLRFSYLAVIEGAKFIMGDSSVQDQ	2916.43	10.4	30	24	9.2	38.3
267	271	LRFSY	684.36	9.2	30	3	0.1	3.2
267	272	LRFSYL	797.444	10.2	30	4	0.1	2.8
268	271	RFSY	571.275	8	30	2	0.1	3.9
268	272	RFSYL	684.36	9.2	30	3	0.1	3.2
269	296	FSYLAVIEGAKFIMGDSSVQDQWKELSH	3184.55	9.4	30	26	11.9	45.9
272	280	LAVIEGAKF	946.549	9.3	30	7	0.6	9.2
272	297	LAVIEGAKFIMGDSSVQDQWKELSHE	2916.43	10.4	30	24	9.2	38.3
273	281	AVIEGAKFI	946.549	9.3	30	7	0.6	9.2
273	297	AVIEGAKFIMGDSSVQDQWKELSHE	2803.35	10	30	23	11.3	49.1
274	297	VIEGAKFIMGDSSVQDQWKELSHE	2732.31	10.7	30	22	7.6	34.6
275	280	IEGAKF	663.359	7.8	30	4	0.5	13.5
275	286	IEGAKFIMGDSS	1253.6	7.1	30	10	3.4	34
276	281	EGAKFI	663.359	7.8	30	4	0.5	13.5
276	291	EGAKFIMGDSSVQDQW	1796.8	8	30	14	5.3	38
281	290	IMGDSSVQDQ	1078.46	7.2	30	8	5.7	70.6
281	294	IMGDSSVQDQWKEL	1634.76	9.5	30	12	5.1	42.5
281	297	IMGDSSVQDQWKELSHE	1987.89	9.5	30	15	10.2	68
286	297	SVQDQWKELSHE	1484.69	8.9	30	10	7.7	77.4
286	309	SVQDQWKELSHEDLEPPPEHIPPP	2803.35	10.1	30	16	11.8	73.6
286	321	SVQDQWKELSHEDLEPPPEHIPPPPRPPKRILEPHN	4238.17	8.8	30	24	15.4	64.1
291	297	WKELSHE	927.445	7.2	30	5	2.5	50.7
291	303	WKELSHEDLEPPP	1575.76	10.8	30	8	2.2	27.6
291	321	WKELSHEDLEPPPEHIPPPPRPPKRILEPHN	3680.92	8.1	30	19	10.6	55.9
292	321	KELSHEDLEPPPEHIPPPPRPPKRILEPHN	3494.84	7.8	30	18	10.3	57.5
295	311	SHEDLEPPPEHIPPPPR	1942.95	9.9	30	8	1.9	24.3
298	321	DLEPPPEHIPPPPRPPKRILEPHN	2771.49	7.6	30	12	8.3	69.3

## Sheet: Cα RMSF Data
Sequence Index	Amino Aid Code	RMSF
1	M	N/A
2	E	1.565
3	M	1.03
4	E	0.925
5	K	1.059
6	E	0.887
7	F	0.578
8	E	0.748
9	Q	0.755
10	I	0.551
11	D	0.552
12	K	0.676
13	S	0.587
14	G	0.539
15	S	0.556
16	W	0.416
17	A	0.415
18	A	0.397
19	I	0.346
20	Y	0.294
21	Q	0.35
22	D	0.312
23	I	0.283
24	R	0.326
25	H	0.368
26	E	0.333
27	A	0.294
28	S	0.327
29	D	0.335
30	F	0.294
31	P	0.315
32	S	0.275
33	R	0.296
34	V	0.238
35	A	0.227
36	K	0.272
37	L	0.276
38	P	0.331
39	K	0.321
40	N	0.252
41	K	0.29
42	N	0.287
43	R	0.224
44	N	0.23
45	R	0.254
46	Y	0.437
47	R	0.8
48	D	0.837
49	V	0.307
50	S	0.211
51	P	0.195
52	F	0.222
53	D	0.233
54	H	0.242
55	S	0.22
56	R	0.198
57	I	0.172
58	K	0.198
59	L	0.204
60	H	0.262
61	Q	0.685
62	E	0.935
63	D	0.644
64	N	0.268
65	D	0.217
66	Y	0.181
67	I	0.142
68	N	0.151
69	A	0.145
70	S	0.18
71	L	0.192
72	I	0.231
73	K	0.268
74	M	0.296
75	E	0.411
76	E	0.483
77	A	0.42
78	Q	0.413
79	R	0.278
80	S	0.243
81	Y	0.197
82	I	0.16
83	L	0.159
84	T	0.149
85	Q	0.181
86	G	0.219
87	P	0.208
88	L	0.204
89	P	0.271
90	N	0.248
91	T	0.174
92	V	0.174
93	G	0.17
94	H	0.145
95	F	0.128
96	W	0.156
97	E	0.166
98	M	0.151
99	V	0.172
100	W	0.21
101	E	0.216
102	Q	0.219
103	K	0.251
104	S	0.234
105	R	0.267
106	G	0.256
107	V	0.221
108	V	0.237
109	M	0.218
110	L	0.241
111	N	0.334
112	R	0.446
113	V	0.523
114	M	0.658
115	E	1.13
116	K	1.356
117	G	1.086
118	S	1.023
119	L	0.988
120	K	0.668
121	C	0.396
122	A	0.282
123	Q	0.805
124	Y	0.223
125	W	0.235
126	P	0.273
127	Q	0.393
128	K	0.499
129	E	0.884
130	E	0.722
131	K	0.618
132	E	0.341
133	M	0.298
134	I	0.297
135	F	0.277
136	E	0.404
137	D	0.317
138	T	0.314
139	N	0.355
140	L	0.274
141	K	0.273
142	L	0.248
143	T	0.276
144	L	0.293
145	I	0.361
146	S	0.395
147	E	0.432
148	D	0.458
149	I	0.442
150	K	0.522
151	S	0.703
152	Y	0.885
153	Y	0.512
154	T	0.383
155	V	0.363
156	R	0.32
157	Q	0.331
158	L	0.279
159	E	0.293
160	L	0.277
161	E	0.315
162	N	0.347
163	L	0.392
164	T	0.494
165	T	0.527
166	Q	0.477
167	E	0.429
168	T	0.38
169	R	0.34
170	E	0.336
171	I	0.267
172	L	0.282
173	H	0.27
174	F	0.329
175	H	0.322
176	Y	0.391
177	T	0.507
178	T	0.659
179	W	0.542
180	P	1.557
181	D	2.569
182	F	2.859
183	G	1.303
184	V	0.784
185	P	1.315
186	E	2.105
187	S	0.86
188	P	0.639
189	A	0.482
190	S	0.496
191	F	0.486
192	L	0.41
193	N	0.447
194	F	0.388
195	L	0.35
196	F	0.362
197	K	0.413
198	V	0.347
199	R	0.379
200	E	0.438
201	S	0.439
202	G	0.493
203	S	0.447
204	L	0.473
205	S	0.53
206	P	0.444
207	E	0.418
208	H	0.333
209	G	0.265
210	P	0.237
211	V	0.222
212	V	0.203
213	V	0.207
214	H	0.184
215	C	0.277
216	S	0.284
217	A	0.546
218	G	1.131
219	I	0.975
220	G	0.357
221	R	0.257
222	S	0.224
223	G	0.249
224	T	0.348
225	F	0.379
226	C	0.33
227	L	0.269
228	A	0.282
229	D	0.293
230	T	0.289
231	C	0.24
232	L	0.296
233	L	0.387
234	L	0.414
235	M	0.467
236	D	0.627
237	K	0.719
238	R	1.067
239	K	2.616
240	D	1.68
241	P	1.509
242	S	0.785
243	S	0.848
244	V	0.354
245	D	0.343
246	I	0.3
247	K	0.282
248	K	0.294
249	V	0.242
250	L	0.21
251	L	0.236
252	E	0.24
253	M	0.223
254	R	0.225
255	K	0.236
256	F	0.196
257	R	0.192
258	M	0.241
259	G	0.311
260	L	0.216
261	I	0.241
262	Q	0.331
263	T	0.361
264	A	0.291
265	D	0.443
266	Q	0.352
267	L	0.274
268	R	0.316
269	F	0.381
270	S	0.351
271	Y	0.386
272	L	0.425
273	A	0.385
274	V	0.347
275	I	0.434
276	E	0.478
277	G	0.47
278	A	0.511
279	K	0.783
280	F	1.28
281	I	1.349
282	M	1.234
283	G	1.783
284	D	1.528
285	S	2.103
286	S	2.24
287	V	1.797
288	Q	2.134
289	D	2.361
290	Q	1.924
291	W	2.204
292	K	2.879
293	E	2.494
294	L	2.666
295	S	3.208
296	H	3.81
297	E	4.434
298	D	4.684
299	L	1.98
300	E	N/A
301	P	N/A
302	P	N/A
303	P	N/A
304	E	N/A
305	H	N/A
306	I	N/A
307	P	N/A
308	P	N/A
309	P	N/A
310	P	N/A
311	R	N/A
312	P	N/A
313	P	N/A
314	K	N/A
315	R	N/A
316	I	N/A
317	L	N/A
318	E	N/A
319	P	N/A
320	H	N/A
321	N	N/A

## Sheet: Cα B-factor Data (PDB 6B8X)
Start	End	B-Factor Mean	Min	Max	Quantitiative HDX: %D (30 s)
1	6	63.62	44.51	86.57	60.669
1	7	59.26	37.45	86.57	55.096
1	16	55.57	35.41	86.57	44.17
4	11	49.97	37.45	62.93	33.552
4	15	53.4	37.45	63.85	48.317
4	16	51.91	35.41	63.85	45.561
7	16	53.11	35.41	63.85	53.377
8	16	52.97	35.41	63.85	60.172
10	19	49.54	35.41	63.85	1.653
11	40	32.91	12.99	63.85	16.141
13	21	41.92	27.54	63.85	35.593
16	25	34.15	27.54	42.03	26
17	30	29.72	12.99	42.03	42.559
26	44	23.55	12.99	35.04	20.992
29	64	24.16	10.12	70.53	25.213
30	49	23.64	15.99	35.04	23.349
30	65	24.36	10.12	70.53	24.424
31	35	21.49	19.61	23.76	2.252
31	55	21.1	10.12	35.04	29.502
31	59	20.08	10.12	35.04	26.965
31	65	24.43	10.12	70.53	24.195
32	49	23.98	15.99	35.04	28.577
33	50	23.39	13.76	35.04	28.577
33	52	22.38	12.36	35.04	24.808
34	65	24.66	10.12	70.53	25.894
35	55	21.02	10.12	35.04	29.551
35	65	24.83	10.12	70.53	26.562
39	53	20.06	12.33	34.52	85.124
46	60	16.97	10.12	28.93	13.676
46	73	21.2	8.75	70.53	80.787
47	73	20.9	8.75	70.53	20.716
48	61	18.11	10.12	55.21	15.932
48	74	20.33	8.75	70.53	49.279
51	61	19.16	10.12	55.21	79.867
52	61	19.59	10.12	55.21	23.648
54	78	22.54	8.75	70.53	32.594
56	63	37.64	11.69	70.53	30.206
56	65	34.59	11.69	70.53	22.036
59	70	29.67	8.75	70.53	13.944
60	71	27.98	8.75	70.53	13.944
63	88	14.45	7.16	28.72	33.07
65	74	11.94	8.75	18.73	23.65
66	71	9.61	8.75	10.65	6.312
70	80	17.21	8.84	28.72	42.791
72	80	18.99	10.29	28.72	46.629
72	81	17.89	9.12	28.72	42.227
72	95	15.07	7.16	28.72	19.987
72	97	14.97	7.16	28.72	17.465
73	82	16.93	7.16	28.72	42.227
75	95	14.43	7.16	27.27	17.95
76	96	13.68	7.16	23.23	10.736
77	82	12.63	7.16	23.23	26.903
77	95	13.43	7.16	23.23	13.342
77	97	13.46	7.16	23.23	10.736
78	95	12.85	7.16	22.17	13.176
79	96	12.78	7.16	22.17	19.15
81	95	13.26	7.16	22.17	15.36
81	96	13.19	7.16	22.17	29.916
81	97	13.32	7.16	22.17	11.739
82	95	13.73	7.46	22.17	17.201
82	97	13.74	7.46	22.17	11.79
83	95	14.25	8.79	22.17	19.515
83	98	13.9	8.79	22.17	30.781
84	95	14.68	8.79	22.17	21.771
88	94	16.43	12.77	22.17	21.367
95	106	13.7	9.98	19.02	50.525
96	100	13.6	9.98	17.2	1.728
96	101	14.68	9.98	19.02	1.272
96	106	13.85	9.98	19.02	1.999
96	109	12.32	6.16	19.02	1.473
96	110	11.89	6.16	19.02	1.118
98	106	14.15	10.08	19.02	4.203
98	108	12.61	6.16	19.02	2.694
98	109	12.26	6.16	19.02	1.037
98	110	11.77	6.16	19.02	1.842
99	109	12.3	6.16	19.02	2.694
99	110	11.76	6.16	19.02	2.071
100	134	14.57	6.16	23.76	48.354
101	109	10.84	6.16	15.83	78.302
101	110	10.34	6.16	15.83	74.056
104	114	10.41	6.16	14.44	40.626
106	129	13.62	6.16	23.76	58.153
110	118	14.09	10.37	18.05	78.302
110	119	14.45	10.37	18.05	74.056
110	121	14.35	10.37	18.05	72.618
110	132	15.56	10.06	23.76	60.776
110	134	15.98	10.06	23.76	53.822
110	135	16.45	10.06	27.76	50.272
111	119	14.68	10.37	18.05	78.302
111	121	14.53	10.37	18.05	71.752
111	124	14.25	10.06	18.05	70.878
111	132	15.69	10.06	23.76	60.959
111	133	15.81	10.06	23.76	55.896
111	135	16.61	10.06	27.76	50.106
111	136	17.26	10.06	32.96	49.828
116	137	18.54	10.06	32.96	36.578
117	130	15.69	10.06	23.76	48.086
119	128	15.74	10.06	23.76	92.223
120	132	16.45	10.06	23.76	52.897
120	133	16.59	10.06	23.76	47.349
120	135	17.76	10.06	27.76	36.585
120	136	18.71	10.06	32.96	40.764
122	132	16.98	10.06	23.76	51.029
122	135	18.36	10.06	27.76	33.551
122	136	19.41	10.06	32.96	36.373
125	143	21.73	12.78	32.96	21.24
133	140	27.6	23.01	32.96	42.673
133	142	24.94	12.78	32.96	20.55
134	139	28.84	25.73	32.96	46.687
134	140	28.36	25.73	32.96	51.071
134	142	25.18	12.78	32.96	29.461
135	140	28.48	25.73	32.96	46.687
137	164	19.62	10.57	63.2	13.257
139	141	22.21	18.48	25.94	2.083
141	147	15.63	11.8	20.99	17.086
142	159	14.77	10.57	21.39	19.985
143	151	16.74	11.8	21.39	35.977
143	152	16.39	11.8	21.39	38.6
143	160	14.77	10.57	21.39	19.97
143	162	16.08	10.57	29.39	9.839
143	165	20.34	10.57	63.2	20.14
144	159	14.83	10.57	21.39	19.824
145	152	17.07	13.56	21.39	54.261
145	157	14.99	11.1	21.39	28.885
145	160	14.87	10.57	21.39	19.824
145	161	15.78	10.57	29.39	17.85
145	164	19.53	10.57	63.2	9.848
146	158	14.6	10.57	21.39	28.885
146	159	14.7	10.57	21.39	20.795
147	158	14.02	10.57	21.39	14.916
148	157	13.68	11.1	21.39	24.645
148	159	13.6	10.57	21.39	14.916
148	160	13.87	10.57	21.39	15.557
148	162	15.78	10.57	29.39	13.443
149	157	12.72	11.1	14.25	24.268
149	160	13.18	10.57	16.78	12.738
150	158	12.35	10.57	14.25	24.268
150	166	23.56	10.57	63.2	17.868
152	157	12.08	11.1	14.05	7.388
152	160	12.95	10.57	16.78	1.907
152	166	24.94	10.57	63.2	13.443
153	159	12.4	10.57	15.87	0.786
153	160	13.02	10.57	16.78	2.07
153	162	16.18	10.57	29.39	80.65
153	163	17.58	10.57	30.2	79.853
154	160	12.85	10.57	16.78	3.351
158	163	23.47	15.87	30.2	2.774
158	174	26.54	7.29	63.2	17.868
159	169	35.19	16.78	63.2	32.472
160	170	35.27	17.56	63.2	32.472
161	167	41.83	25.09	63.2	24.538
161	170	35.92	17.56	63.2	32.85
161	171	33.62	12.9	63.2	32.472
161	174	27.89	7.29	63.2	20.91
161	182	24.63	7.29	63.2	23.746
161	190	24.84	7.29	63.2	36.254
161	191	24.5	7.29	63.2	33.602
162	173	29.7	7.29	63.2	17.68
163	174	27.93	7.29	63.2	16.478
164	174	24.4	7.29	49.07	15.356
164	182	22.15	7.29	49.07	18.788
164	186	23.01	7.29	49.07	60.352
164	191	22.83	7.29	49.07	38.017
168	174	12.77	7.29	19.81	11.126
168	182	16.52	7.29	26.68	19.969
168	190	19.74	7.29	33.38	38.628
168	191	19.52	7.29	33.38	40.952
169	182	16.27	7.29	26.68	20.733
169	191	19.51	7.29	33.38	42.343
170	184	17.28	7.29	26.68	19.043
170	193	19.42	7.29	33.38	59.974
171	174	8.78	7.29	10.69	3.473
171	182	16.46	7.29	26.68	24.542
171	190	20.21	7.29	33.38	44.649
171	191	19.93	7.29	33.38	47.316
172	192	20.35	7.29	33.38	47.316
173	191	21.28	8.96	33.38	54.194
174	181	18.29	8.96	23.38	45.296
174	190	22.36	8.96	33.38	61.907
175	182	20.82	12.85	26.68	45.296
175	190	23.25	12.85	33.38	61.231
175	191	22.71	12.85	33.38	48.453
175	192	22.36	12.85	33.38	56.045
177	191	23.44	14.62	33.38	69.1
181	187	27.34	23.64	33.38	1.253
182	187	27.47	23.64	33.38	4.778
182	190	25.38	18.15	33.38	90.422
183	191	24.25	14.62	33.38	90.422
183	192	23.42	14.62	33.38	81.4
186	195	19.34	12.85	29.9	47.392
186	201	17.19	8.92	29.9	13.468
187	205	16.06	8.92	25.2	15.655
187	221	15.4	8.18	26.64	34.485
188	195	16.99	12.85	22.34	1.191
188	222	14.98	8.18	26.64	34.485
191	194	16.99	15.82	18.4	1.309
191	195	15.96	12.85	18.4	3.594
192	195	15.69	12.85	18.4	2.292
192	196	16.2	12.85	18.4	3.594
193	196	15.47	12.85	17.75	1.309
194	224	14.26	8.18	26.64	18.472
195	224	14.31	8.18	26.64	21.309
195	225	14.31	8.18	26.64	18.472
195	226	14.25	8.18	26.64	18.768
196	215	14.32	8.18	26.64	14.67
196	218	14.42	8.18	26.64	19.021
196	220	14.53	8.18	26.64	23.988
196	224	14.19	8.18	26.64	22.689
196	225	14.19	8.18	26.64	20.066
196	226	14.14	8.18	26.64	55.907
196	227	14.22	8.18	26.64	18.033
197	218	14.37	8.18	26.64	21.577
197	225	14.15	8.18	26.64	21.982
198	209	17.16	10.85	26.64	37.761
201	213	15.53	8.18	26.64	71.861
211	222	12.53	8.18	17.45	1.84
211	236	13.91	8.18	24.93	48.331
216	225	13.84	10.88	17.45	41.115
218	233	13.55	9.53	17.07	60.803
219	225	12.89	10.88	14.46	21.367
224	239	16.61	9.53	25.48	12.564
225	231	12.83	9.53	16.72	3.016
225	232	13.24	9.53	16.72	3.322
226	232	13.37	9.53	16.72	3.658
227	232	12.7	9.53	15.67	3.828
228	233	12.86	9.53	16.17	3.828
232	244	24.28	16.17	32.53	52.312
232	249	23.07	13.06	32.53	30.103
232	250	22.57	13.06	32.53	26.56
232	259	19.53	8.92	32.53	21.116
233	244	25.01	16.59	32.53	45.194
233	245	24.7	16.59	32.53	47.497
233	249	23.5	13.06	32.53	29.847
233	250	22.95	13.06	32.53	30.103
233	251	22.61	13.06	32.53	26.56
233	252	22.14	13.06	32.53	24.711
233	253	21.62	11.62	32.53	22.046
233	259	19.66	8.92	32.53	21.693
233	260	19.4	8.92	32.53	21.116
234	246	25.29	18.52	32.53	47.497
234	249	23.96	13.06	32.53	34.099
234	250	23.34	13.06	32.53	31.898
234	251	22.96	13.06	32.53	30.103
234	252	22.45	13.06	32.53	26.67
234	253	21.88	11.62	32.53	23.219
234	259	19.78	8.92	32.53	22.551
234	260	19.51	8.92	32.53	21.693
234	261	19.34	8.92	32.53	21.116
235	250	23.51	13.06	32.53	34.099
235	251	23.1	13.06	32.53	29.847
235	252	22.55	13.06	32.53	28.431
235	253	21.94	11.62	32.53	25.097
235	260	19.46	8.92	32.53	22.551
235	261	19.28	8.92	32.53	21.693
236	253	21.77	11.62	32.53	28.431
244	252	18.2	13.06	23.63	7.884
244	253	17.47	11.62	23.63	6.653
244	260	15.55	8.92	23.63	18.037
246	252	16.79	13.06	23.32	3.872
246	253	16.05	11.62	23.32	2.47
250	259	13.44	8.92	16.83	23.636
251	259	13.02	8.92	16.6	27.023
251	260	13	8.92	16.6	23.636
251	265	17.04	8.92	31	11.734
252	260	12.89	8.92	16.6	27.023
252	261	13.1	8.92	16.6	23.636
252	269	18.59	8.92	31	29.373
253	260	13.08	8.92	16.6	30.161
253	263	15.5	8.92	27.57	37.117
253	264	16.91	8.92	31	2.06
253	267	18.35	8.92	31	37.058
253	269	19.03	8.92	31	30.172
253	272	19.7	8.92	31	23.897
254	260	13.13	8.92	16.6	34.811
259	269	22.57	12.81	31	40.592
260	266	24.36	14.76	31	42.401
260	271	23.4	14.76	31	17.707
261	267	25.09	19.18	31	42.401
261	269	24.76	19.18	31	30.645
261	272	24.36	19.18	31	17.707
261	285	26.12	17.93	39.81	19.015
264	269	23.68	19.18	27.17	8.859
264	272	23.53	19.18	27.17	2.897
265	271	22.63	19.18	25.08	50.684
265	273	22.71	19.18	25.31	2.897
265	290	29.95	17.93	47.53	38.257
267	271	23.03	20.96	25.08	3.181
267	272	23.49	20.96	25.31	2.815
268	271	22.35	20.96	23.6	3.921
268	272	23.09	20.96	25.31	3.181
269	296	35.24	17.93	63.34	45.894
272	280	25.12	17.93	35.23	9.151
272	297	36.87	17.93	63.34	38.257
273	281	26.22	17.93	35.23	9.151
273	297	37.55	17.93	63.34	49.1
274	297	38.4	22.61	63.34	34.575
275	280	27.83	22.61	35.23	13.509
275	286	31.2	22.61	46.17	33.969
276	281	29.18	24.12	35.23	13.509
276	291	36.32	24.12	47.53	38.024
281	290	39.71	25.11	47.53	70.635
281	294	41.62	25.11	50.74	42.523
281	297	43.21	25.11	63.34	67.987
286	297	46.97	40.05	63.34	77.41
291	297	48.75	40.05	63.34	50.685
